# Supplementary material for: Burden of microbial pathogens–associated infectious diseases in Asian older adults: a systematic analysis derived from the global burden of disease 2021
Source: Front Public Health. 2025 Oct 7;13:1648877. doi: 10.3389/fpubh.2025.1648877 (PMC12537666; doi:10.3389/fpubh.2025.1648877)
Supplement: Supplementary file 1 [file Table_1.XLSX]

## Sheet: Sheet1
Table S1. Catalogue of 34 microbial pathogen aetiologies analyzed in the study, by infectious syndrome and pathogen type
Infectious Syndrome	Pathogen Type	Aetiologies (semicolon-separated)	Residual/aggregate categories (Yes/No)	Notes
Diarrheal diseases	Bacterial	Campylobacter; Clostridioides difficile; Enterotoxigenic Escherichia coli; Enteropathogenic Escherichia coli; Salmonella (non-typhoidal); Shigella; Vibrio cholerae; Aeromonas; Other bacterial pathogens	No; No; No; No; No; No; No; No; Yes	Standard diarrhoeal bacterial aetiologies; 'Other bacterial pathogens' retained as a methodological residual.
	Viral	Norovirus; Rotavirus; Adenovirus; Other viral agents	No; No; No; Yes	Representative enteric viruses; 'Other viral agents' retained as a methodological residual.
	Parasitic	Cryptosporidium; Entamoeba histolytica; Other parasitic agents	No; No; Yes	Key protozoal aetiologies; 'Other parasitic agents' retained as a methodological residual.
Lower respiratory infections	Bacterial	Streptococcus pneumoniae; Staphylococcus aureus; Klebsiella pneumoniae; Haemophilus influenzae; Pseudomonas aeruginosa; Acinetobacter baumannii; Enterobacter spp.; Other bacterial pathogens	No; No; No; No; No; No; No; Yes	LRI bacterial aetiologies modelled in older adults; residual 'Other bacterial pathogens' retained.
	Viral	Influenza virus; Respiratory syncytial virus (RSV); Other viral aetiologies of LRI (non–COVID-19)	No; No; Yes	LRI viral aetiologies explicitly exclude COVID-19 in GBD 2021; residual viral category retained.
	Fungal	Fungal pathogens (aggregate)	Yes	Aggregate category used where organism-level fungal attribution is not available.
Meningitis	Bacterial	Streptococcus pneumoniae; Neisseria meningitidis; Haemophilus influenzae; Listeria monocytogenes; Escherichia coli; Group B Streptococcus (Streptococcus agalactiae); Other bacterial pathogens	No; No; No; No; No; No; Yes	Principal bacterial aetiologies of meningitis in older adults; residual 'Other bacterial pathogens' retained.
	Viral	Other viral aetiologies of meningitis (aggregate)	Yes	Aggregate category used where organism-level viral attribution is not available.
	Fungal	Fungal pathogens (aggregate)	Yes	Aggregate category used where organism-level fungal attribution is not available.
