# Supplementary material for: Burden of microbial pathogens–associated infectious diseases in Asian older adults: a systematic analysis derived from the global burden of disease 2021
Source: Front Public Health. 2025 Oct 7;13:1648877. doi: 10.3389/fpubh.2025.1648877 (PMC12537666; doi:10.3389/fpubh.2025.1648877)
Supplement: Supplementary file 2 [file Table_2.XLSX]

## Sheet: Sheet1
Table S2 Asian death and DALYs patterns attributable to 34 pathogens among the elderly population for all causes in 2021.
Location	2021-death		2021-DALYs
	number(95% UI)	rate-per 100 000(95% UI)	number(95% UI)	rate-per 100 000(95% UI)
Brunei Darussalam	94 (69 - 123)	411.76 (301.79 - 540.07)	1532 (1120 - 2032)	5561.27 (4073.37 - 7323.71)
Democratic People's Republic of Korea	9364 (6075 - 13458)	296.09 (188.91 - 426.82)	140705 (92415 - 201280)	4044.11 (2625.42 - 5797.02)
Democratic Republic of Timor-Leste	656 (418 - 973)	849.30 (543.22 - 1253.94)	11185 (7121 - 16624)	12429.94 (7938.76 - 18398.58)
Democratic Socialist Republic of Sri Lanka	6993 (4042 - 10887)	240.13 (139.47 - 376.36)	118662 (68548 - 182871)	3694.32 (2145.19 - 5720.45)
Federal Democratic Republic of Nepal	10489 (5586 - 18174)	488.49 (259.25 - 852.05)	181899 (99125 - 310459)	7437.65 (4034.51 - 12770.34)
Georgia	2210 (1804 - 2652)	269.57 (220.79 - 323.12)	36856 (30243 - 44268)	4568.94 (3757.25 - 5484.08)
Hashemite Kingdom of Jordan	885 (583 - 1295)	161.88 (106.40 - 236.02)	14642 (9717 - 21433)	2293.56 (1518.86 - 3346.53)
Islamic Republic of Afghanistan	4092 (2650 - 5927)	535.13 (348.32 - 770.70)	71178 (45849 - 103585)	8805.69 (5691.17 - 12761.65)
Islamic Republic of Iran	14458 (10996 - 17658)	186.97 (141.19 - 229.29)	217231 (168932 - 262689)	2661.42 (2054.95 - 3230.15)
Islamic Republic of Pakistan	46193 (22496 - 86424)	473.59 (225.25 - 899.70)	815325 (417315 - 1484217)	7279.93 (3651.20 - 13435.47)
Japan	161994 (124969 - 186970)	214.28 (171.04 - 244.30)	1859702 (1480676 - 2126185)	2826.88 (2330.86 - 3193.94)
Kingdom of Bhutan	318 (137 - 636)	493.78 (212.14 - 990.71)	4947 (2199 - 9743)	7301.22 (3233.65 - 14418.50)
Kingdom of Cambodia	12336 (8358 - 17131)	1217.06 (828.78 - 1677.96)	216540 (146000 - 302901)	18186.08 (12330.47 - 25245.11)
Kingdom of Saudi Arabia	3813 (2589 - 5439)	349.82 (237.75 - 500.46)	73248 (49838 - 104066)	5356.24 (3646.56 - 7630.87)
Kingdom of Thailand	71024 (45536 - 101088)	517.17 (332.10 - 735.57)	1074303 (692552 - 1531438)	7795.53 (5030.50 - 11103.08)
Kyrgyz Republic	306 (236 - 395)	64.99 (49.94 - 83.79)	6029 (4670 - 7760)	1143.68 (883.93 - 1473.43)
Lao People's Democratic Republic	3124 (2003 - 4593)	840.07 (541.87 - 1227.29)	52839 (33650 - 78208)	12390.71 (7945.88 - 18218.49)
Lebanese Republic	3404 (2401 - 4620)	395.95 (279.12 - 538.12)	43784 (30937 - 59649)	5294.63 (3738.93 - 7226.56)
Malaysia	30429 (21602 - 40580)	1091.46 (776.16 - 1455.57)	516466 (365437 - 688625)	16677.40 (11834.91 - 22230.29)
Mongolia	172 (124 - 233)	86.41 (61.71 - 117.49)	3421 (2480 - 4642)	1501.26 (1083.48 - 2035.23)
People's Republic of Bangladesh	64654 (30285 - 131604)	483.52 (225.35 - 988.68)	1038407 (500021 - 2084168)	7016.31 (3359.71 - 14138.64)
People's Republic of China	370282 (288537 - 470288)	184.37 (142.67 - 234.51)	5008398 (3929573 - 6357717)	2276.01 (1776.69 - 2890.76)
Republic of Armenia	1363 (1061 - 1716)	246.78 (192.17 - 310.31)	19822 (15480 - 25061)	3527.27 (2760.68 - 4447.62)
Republic of Azerbaijan	1003 (686 - 1430)	106.55 (72.58 - 152.06)	18621 (12900 - 26427)	1748.55 (1208.48 - 2481.08)
Republic of India	881821 (539198 - 1406542)	765.36 (458.40 - 1239.34)	15361362 (9691420 - 23971853)	11954.54 (7423.27 - 18887.99)
Republic of Indonesia	89784 (52879 - 137732)	507.45 (288.18 - 805.20)	1590723 (964692 - 2383233)	7450.36 (4386.97 - 11486.17)
Republic of Iraq	2613 (1687 - 3937)	133.16 (86.52 - 201.01)	46542 (30016 - 69666)	2069.88 (1343.27 - 3103.79)
Republic of Kazakhstan	3725 (2989 - 4533)	207.90 (166.52 - 252.67)	69397 (55900 - 84463)	3446.76 (2771.67 - 4191.49)
Republic of Korea	28102 (19379 - 38100)	248.89 (170.93 - 337.99)	354569 (246185 - 481361)	3052.81 (2113.09 - 4148.05)
Republic of Maldives	74 (50 - 104)	243.87 (165.45 - 342.67)	1058 (712 - 1494)	3360.62 (2266.16 - 4737.04)
Republic of Mauritius	654 (515 - 800)	313.36 (246.44 - 383.54)	10322 (8217 - 12590)	4657.05 (3701.22 - 5683.31)
Republic of Seychelles	92 (66 - 124)	803.58 (577.66 - 1075.63)	1425 (1020 - 1918)	11575.34 (8301.09 - 15552.10)
Republic of Singapore	6015 (4855 - 6941)	586.82 (474.78 - 676.03)	78539 (64390 - 90820)	7572.51 (6217.21 - 8739.35)
Republic of Tajikistan	893 (622 - 1232)	182.04 (126.85 - 251.69)	17355 (12154 - 23836)	3070.56 (2150.93 - 4226.10)
Republic of the Philippines	75415 (54488 - 94756)	1067.29 (759.34 - 1341.01)	1222222 (902069 - 1535937)	15391.24 (11199.34 - 19331.04)
Republic of the Union of Myanmar	25801 (16446 - 38044)	561.85 (359.21 - 828.72)	440640 (279781 - 649137)	8629.03 (5501.65 - 12704.81)
Republic of Uzbekistan	1749 (1410 - 2129)	71.10 (57.01 - 86.67)	34716 (28182 - 42182)	1245.05 (1007.22 - 1513.15)
Republic of Yemen	4073 (2319 - 6741)	353.83 (200.86 - 586.84)	72296 (41444 - 119305)	5455.65 (3124.02 - 9006.39)
Socialist Republic of Viet Nam	29037 (19326 - 41722)	303.60 (202.85 - 435.84)	465294 (307205 - 668938)	4470.92 (2968.56 - 6413.26)
State of Kuwait	785 (582 - 1004)	331.77 (246.50 - 424.05)	11008 (8221 - 14150)	4555.01 (3409.90 - 5849.27)
State of Qatar	66 (44 - 94)	183.46 (122.66 - 260.66)	1188 (792 - 1708)	2613.88 (1759.63 - 3711.48)
Sultanate of Oman	437 (294 - 633)	333.92 (225.27 - 482.31)	7548 (5073 - 10943)	4949.48 (3342.51 - 7153.31)
Syrian Arab Republic	2787 (1818 - 4075)	266.49 (174.87 - 387.60)	49015 (31805 - 72113)	3877.53 (2534.54 - 5666.93)
Taiwan (Province of China)	22357 (17703 - 26776)	382.81 (305.64 - 457.75)	288193 (230736 - 346063)	5050.46 (4065.64 - 6057.25)
Turkmenistan	319 (239 - 415)	78.81 (59.24 - 102.13)	6204 (4652 - 8069)	1397.83 (1051.33 - 1814.73)
United Arab Emirates	425 (279 - 623)	471.93 (312.53 - 681.38)	8689 (5690 - 12814)	6660.47 (4430.05 - 9619.09)
