# Supplementary material for: Burden of microbial pathogens–associated infectious diseases in Asian older adults: a systematic analysis derived from the global burden of disease 2021
Source: Front Public Health. 2025 Oct 7;13:1648877. doi: 10.3389/fpubh.2025.1648877 (PMC12537666; doi:10.3389/fpubh.2025.1648877)
Supplement: Supplementary file 3 [file Table_3.XLSX]

## Sheet: Sheet1
Table S3. The age-standardized death and DALYs rate attributable to pathogens across 47 countries for all causes in 2021.
measure_name	location_name	pathogens	val	lower	upper	95%CI
Deaths	People's Republic of China	Cholera	0.0305257	0.0186943	0.0458228	0.03 (0.02 - 0.05)
Deaths	People's Republic of China	Non-typhoidal Salmonella	0.0243391	0	0.0816225	0.02 (0.00 - 0.08)
Deaths	People's Republic of China	Shigella	0.0101642	0.0043641	0.0216855	0.01 (0.00 - 0.02)
Deaths	People's Republic of China	Enteropathogenic E coli	0.000274301	8.69084e-05	0.000636003	0.00 (0.00 - 0.00)
Deaths	People's Republic of China	Enterotoxigenic E coli	0.0171242	0.00746635	0.0386845	0.02 (0.01 - 0.04)
Deaths	People's Republic of China	Campylobacter	0.0132647	0.00192127	0.0397491	0.01 (0.00 - 0.04)
Deaths	People's Republic of China	Entamoeba	0.0394108	0.0144761	0.0925468	0.04 (0.01 - 0.09)
Deaths	People's Republic of China	Cryptosporidium	0.114289	0.0511282	0.244927	0.11 (0.05 - 0.24)
Deaths	People's Republic of China	Rotavirus	0.0772278	0.0395014	0.151764	0.08 (0.04 - 0.15)
Deaths	People's Republic of China	Aeromonas	0.000969463	0.000337836	0.00219827	0.00 (0.00 - 0.00)
Deaths	People's Republic of China	Clostridium difficile	0.120431	0.056412	0.222243	0.12 (0.06 - 0.22)
Deaths	People's Republic of China	Norovirus	0.170132	0.021343	0.406153	0.17 (0.02 - 0.41)
Deaths	People's Republic of China	Adenovirus	0.00697453	0.00276058	0.016323	0.01 (0.00 - 0.02)
Deaths	People's Republic of China	Influenza	2.54448	1.42612	4.21368	2.54 (1.43 - 4.21)
Deaths	People's Republic of China	Respiratory syncytial virus	0.204884	0.114356	0.342327	0.20 (0.11 - 0.34)
Deaths	People's Republic of China	Group B streptococcus	1.85344	1.44241	2.32978	1.85 (1.44 - 2.33)
Deaths	People's Republic of China	Acinetobacter baumannii	1.57304	1.21567	2.03037	1.57 (1.22 - 2.03)
Deaths	People's Republic of China	Chlamydia spp	1.36649	1.06225	1.71505	1.37 (1.06 - 1.72)
Deaths	People's Republic of China	Enterobacter spp	1.26064	0.976934	1.59806	1.26 (0.98 - 1.60)
Deaths	People's Republic of China	Escherichia coli	3.73971	2.9454	4.65295	3.74 (2.95 - 4.65)
Deaths	People's Republic of China	Fungus	1.65429	1.28973	2.09523	1.65 (1.29 - 2.10)
Deaths	People's Republic of China	Haemophilus influenzae	2.08758	1.6422	2.60054	2.09 (1.64 - 2.60)
Deaths	People's Republic of China	Klebsiella pneumoniae	6.75527	5.33594	8.41112	6.76 (5.34 - 8.41)
Deaths	People's Republic of China	Legionella spp	4.02748	3.16597	5.07185	4.03 (3.17 - 5.07)
Deaths	People's Republic of China	Listeria monocytogenes	0.10294	0.0799687	0.12786	0.10 (0.08 - 0.13)
Deaths	People's Republic of China	Mycoplasma	1.83804	1.43872	2.30018	1.84 (1.44 - 2.30)
Deaths	People's Republic of China	Other bacterial pathogen	6.79896	5.22469	8.6986	6.80 (5.22 - 8.70)
Deaths	People's Republic of China	Other viral etiologies of LRI	5.37644	4.23574	6.69721	5.38 (4.24 - 6.70)
Deaths	People's Republic of China	Polymicrobial	0.37151	0.210622	0.62824	0.37 (0.21 - 0.63)
Deaths	People's Republic of China	Pseudomonas aeruginosa	6.89678	5.41599	8.59097	6.90 (5.42 - 8.59)
Deaths	People's Republic of China	Staphylococcus aureus	21.2651	16.6934	26.5183	21.27 (16.69 - 26.52)
Deaths	People's Republic of China	Viral etiologies of meningitis	0.138553	0.110162	0.168314	0.14 (0.11 - 0.17)
Deaths	People's Republic of China	Streptococcus pneumoniae	21.6156	17.0634	26.9276	21.62 (17.06 - 26.93)
Deaths	People's Republic of China	Neisseria meningitidis	0.0887513	0.0700923	0.108688	0.09 (0.07 - 0.11)
Deaths	Democratic People's Republic of Korea	Cholera	0.0167462	0.0106825	0.024758	0.02 (0.01 - 0.02)
Deaths	Democratic People's Republic of Korea	Non-typhoidal Salmonella	0.0240913	0	0.0814634	0.02 (0.00 - 0.08)
Deaths	Democratic People's Republic of Korea	Shigella	0.00754021	0.00297546	0.0164308	0.01 (0.00 - 0.02)
Deaths	Democratic People's Republic of Korea	Enteropathogenic E coli	0.000324419	9.64344e-05	0.000739164	0.00 (0.00 - 0.00)
Deaths	Democratic People's Republic of Korea	Enterotoxigenic E coli	0.0242437	0.00908858	0.0541502	0.02 (0.01 - 0.05)
Deaths	Democratic People's Republic of Korea	Campylobacter	0.021977	0.00302092	0.0673666	0.02 (0.00 - 0.07)
Deaths	Democratic People's Republic of Korea	Entamoeba	0.0461545	0.0147428	0.112213	0.05 (0.01 - 0.11)
Deaths	Democratic People's Republic of Korea	Cryptosporidium	0.121623	0.0473878	0.250117	0.12 (0.05 - 0.25)
Deaths	Democratic People's Republic of Korea	Rotavirus	0.121158	0.0556767	0.228071	0.12 (0.06 - 0.23)
Deaths	Democratic People's Republic of Korea	Aeromonas	0.000731045	0.000233429	0.00170111	0.00 (0.00 - 0.00)
Deaths	Democratic People's Republic of Korea	Clostridium difficile	0.250713	0.129995	0.433307	0.25 (0.13 - 0.43)
Deaths	Democratic People's Republic of Korea	Norovirus	0.201329	0.0253164	0.483126	0.20 (0.03 - 0.48)
Deaths	Democratic People's Republic of Korea	Adenovirus	0.00645321	0.00232253	0.0151346	0.01 (0.00 - 0.02)
Deaths	Democratic People's Republic of Korea	Influenza	3.98866	1.95103	7.26149	3.99 (1.95 - 7.26)
Deaths	Democratic People's Republic of Korea	Respiratory syncytial virus	0.217433	0.105807	0.395652	0.22 (0.11 - 0.40)
Deaths	Democratic People's Republic of Korea	Group B streptococcus	3.12546	2.03006	4.46707	3.13 (2.03 - 4.47)
Deaths	Democratic People's Republic of Korea	Acinetobacter baumannii	6.21821	3.91194	9.03687	6.22 (3.91 - 9.04)
Deaths	Democratic People's Republic of Korea	Chlamydia spp	3.38311	2.18279	4.84773	3.38 (2.18 - 4.85)
Deaths	Democratic People's Republic of Korea	Enterobacter spp	1.91618	1.20184	2.76736	1.92 (1.20 - 2.77)
Deaths	Democratic People's Republic of Korea	Escherichia coli	6.85962	4.45653	9.75747	6.86 (4.46 - 9.76)
Deaths	Democratic People's Republic of Korea	Fungus	3.2896	2.12649	4.74573	3.29 (2.13 - 4.75)
Deaths	Democratic People's Republic of Korea	Haemophilus influenzae	2.77879	1.79858	3.93988	2.78 (1.80 - 3.94)
Deaths	Democratic People's Republic of Korea	Klebsiella pneumoniae	12.7992	8.30314	18.1337	12.80 (8.30 - 18.13)
Deaths	Democratic People's Republic of Korea	Legionella spp	4.46418	2.87744	6.36636	4.46 (2.88 - 6.37)
Deaths	Democratic People's Republic of Korea	Listeria monocytogenes	0.0975139	0.0586186	0.154071	0.10 (0.06 - 0.15)
Deaths	Democratic People's Republic of Korea	Mycoplasma	2.90403	1.86945	4.15353	2.90 (1.87 - 4.15)
Deaths	Democratic People's Republic of Korea	Other bacterial pathogen	13.0639	8.4504	18.5625	13.06 (8.45 - 18.56)
Deaths	Democratic People's Republic of Korea	Other viral etiologies of LRI	5.92112	3.842	8.39967	5.92 (3.84 - 8.40)
Deaths	Democratic People's Republic of Korea	Polymicrobial	0.939558	0.527089	1.56478	0.94 (0.53 - 1.56)
Deaths	Democratic People's Republic of Korea	Pseudomonas aeruginosa	8.26994	5.31004	11.7657	8.27 (5.31 - 11.77)
Deaths	Democratic People's Republic of Korea	Staphylococcus aureus	30.7374	19.8134	43.7814	30.74 (19.81 - 43.78)
Deaths	Democratic People's Republic of Korea	Viral etiologies of meningitis	0.16784	0.104363	0.25946	0.17 (0.10 - 0.26)
Deaths	Democratic People's Republic of Korea	Streptococcus pneumoniae	35.922	23.3069	50.8213	35.92 (23.31 - 50.82)
Deaths	Democratic People's Republic of Korea	Neisseria meningitidis	0.13753	0.0853893	0.211887	0.14 (0.09 - 0.21)
Deaths	Taiwan (Province of China)	Cholera	0.0103384	0.00613398	0.0165402	0.01 (0.01 - 0.02)
Deaths	Taiwan (Province of China)	Non-typhoidal Salmonella	0.018049	0	0.048839	0.02 (0.00 - 0.05)
Deaths	Taiwan (Province of China)	Shigella	0.00505509	0.00279247	0.00829479	0.01 (0.00 - 0.01)
Deaths	Taiwan (Province of China)	Enteropathogenic E coli	0.000333024	0.000130815	0.000606353	0.00 (0.00 - 0.00)
Deaths	Taiwan (Province of China)	Enterotoxigenic E coli	0.0251534	0.0139978	0.0401113	0.03 (0.01 - 0.04)
Deaths	Taiwan (Province of China)	Campylobacter	0.0307723	0.00535844	0.0795155	0.03 (0.01 - 0.08)
Deaths	Taiwan (Province of China)	Entamoeba	0.0446419	0.0195692	0.0881171	0.04 (0.02 - 0.09)
Deaths	Taiwan (Province of China)	Cryptosporidium	0.137802	0.0802203	0.213356	0.14 (0.08 - 0.21)
Deaths	Taiwan (Province of China)	Rotavirus	0.125711	0.0916746	0.167038	0.13 (0.09 - 0.17)
Deaths	Taiwan (Province of China)	Aeromonas	0.000522777	0.000218344	0.000966972	0.00 (0.00 - 0.00)
Deaths	Taiwan (Province of China)	Clostridium difficile	0.744012	0.517893	1.02311	0.74 (0.52 - 1.02)
Deaths	Taiwan (Province of China)	Norovirus	0.201615	0.0296452	0.366756	0.20 (0.03 - 0.37)
Deaths	Taiwan (Province of China)	Adenovirus	0.00575992	0.00299243	0.0095546	0.01 (0.00 - 0.01)
Deaths	Taiwan (Province of China)	Influenza	8.44547	4.55101	14.1172	8.45 (4.55 - 14.12)
Deaths	Taiwan (Province of China)	Respiratory syncytial virus	0.466243	0.252242	0.785048	0.47 (0.25 - 0.79)
Deaths	Taiwan (Province of China)	Group B streptococcus	4.54807	3.68103	5.32631	4.55 (3.68 - 5.33)
Deaths	Taiwan (Province of China)	Acinetobacter baumannii	1.80746	1.42507	2.1695	1.81 (1.43 - 2.17)
Deaths	Taiwan (Province of China)	Chlamydia spp	2.19851	1.76786	2.58887	2.20 (1.77 - 2.59)
Deaths	Taiwan (Province of China)	Enterobacter spp	3.59212	2.85629	4.20967	3.59 (2.86 - 4.21)
Deaths	Taiwan (Province of China)	Escherichia coli	10.0871	8.27765	11.7661	10.09 (8.28 - 11.77)
Deaths	Taiwan (Province of China)	Fungus	3.97548	3.19423	4.73278	3.98 (3.19 - 4.73)
Deaths	Taiwan (Province of China)	Haemophilus influenzae	4.1934	3.42793	4.88607	4.19 (3.43 - 4.89)
Deaths	Taiwan (Province of China)	Klebsiella pneumoniae	12.6112	10.2973	14.6593	12.61 (10.30 - 14.66)
Deaths	Taiwan (Province of China)	Legionella spp	9.49431	7.71855	11.0579	9.49 (7.72 - 11.06)
Deaths	Taiwan (Province of China)	Listeria monocytogenes	0.110493	0.0876443	0.133205	0.11 (0.09 - 0.13)
Deaths	Taiwan (Province of China)	Mycoplasma	3.16198	2.57708	3.69845	3.16 (2.58 - 3.70)
Deaths	Taiwan (Province of China)	Other bacterial pathogen	12.1163	9.56876	14.5106	12.12 (9.57 - 14.51)
Deaths	Taiwan (Province of China)	Other viral etiologies of LRI	9.98249	8.18835	11.601	9.98 (8.19 - 11.60)
Deaths	Taiwan (Province of China)	Polymicrobial	0.887914	0.515289	1.4825	0.89 (0.52 - 1.48)
Deaths	Taiwan (Province of China)	Pseudomonas aeruginosa	15.9943	13.0191	18.6141	15.99 (13.02 - 18.61)
Deaths	Taiwan (Province of China)	Staphylococcus aureus	63.0609	51.6078	73.2149	63.06 (51.61 - 73.21)
Deaths	Taiwan (Province of China)	Viral etiologies of meningitis	0.133841	0.10674	0.159891	0.13 (0.11 - 0.16)
Deaths	Taiwan (Province of China)	Streptococcus pneumoniae	23.1179	18.9302	26.9101	23.12 (18.93 - 26.91)
Deaths	Taiwan (Province of China)	Neisseria meningitidis	0.0720291	0.0574552	0.0862586	0.07 (0.06 - 0.09)
Deaths	Kingdom of Cambodia	Cholera	31.389	19.2111	41.876	31.39 (19.21 - 41.88)
Deaths	Kingdom of Cambodia	Non-typhoidal Salmonella	0.772778	0	2.5587	0.77 (0.00 - 2.56)
Deaths	Kingdom of Cambodia	Shigella	0.723996	0.265803	1.49274	0.72 (0.27 - 1.49)
Deaths	Kingdom of Cambodia	Enteropathogenic E coli	0.00788145	0.00239709	0.0175581	0.01 (0.00 - 0.02)
Deaths	Kingdom of Cambodia	Enterotoxigenic E coli	5.21363	1.93836	10.4788	5.21 (1.94 - 10.48)
Deaths	Kingdom of Cambodia	Campylobacter	1.52015	0.205	4.41031	1.52 (0.20 - 4.41)
Deaths	Kingdom of Cambodia	Entamoeba	1.03984	0.361507	2.42587	1.04 (0.36 - 2.43)
Deaths	Kingdom of Cambodia	Cryptosporidium	2.85257	1.02523	6.3651	2.85 (1.03 - 6.37)
Deaths	Kingdom of Cambodia	Rotavirus	2.47541	1.07726	4.50043	2.48 (1.08 - 4.50)
Deaths	Kingdom of Cambodia	Aeromonas	0.0331358	0.0100524	0.0724631	0.03 (0.01 - 0.07)
Deaths	Kingdom of Cambodia	Clostridium difficile	0.110669	0.0509108	0.203516	0.11 (0.05 - 0.20)
Deaths	Kingdom of Cambodia	Norovirus	4.7055	0.666127	10.7518	4.71 (0.67 - 10.75)
Deaths	Kingdom of Cambodia	Adenovirus	0.734785	0.244526	1.55249	0.73 (0.24 - 1.55)
Deaths	Kingdom of Cambodia	Influenza	0.807158	0.250305	1.8282	0.81 (0.25 - 1.83)
Deaths	Kingdom of Cambodia	Respiratory syncytial virus	0.0306514	0.00935105	0.0697405	0.03 (0.01 - 0.07)
Deaths	Kingdom of Cambodia	Group B streptococcus	13.3161	9.27361	17.9349	13.32 (9.27 - 17.93)
Deaths	Kingdom of Cambodia	Acinetobacter baumannii	29.5062	20.4518	40.2851	29.51 (20.45 - 40.29)
Deaths	Kingdom of Cambodia	Chlamydia spp	15.5561	10.825	20.978	15.56 (10.82 - 20.98)
Deaths	Kingdom of Cambodia	Enterobacter spp	8.18327	5.56277	11.2412	8.18 (5.56 - 11.24)
Deaths	Kingdom of Cambodia	Escherichia coli	32.3258	22.3535	43.4939	32.33 (22.35 - 43.49)
Deaths	Kingdom of Cambodia	Fungus	15.2353	10.432	21.2267	15.24 (10.43 - 21.23)
Deaths	Kingdom of Cambodia	Haemophilus influenzae	11.6102	8.12368	15.6658	11.61 (8.12 - 15.67)
Deaths	Kingdom of Cambodia	Klebsiella pneumoniae	52.2186	36.7272	70.0083	52.22 (36.73 - 70.01)
Deaths	Kingdom of Cambodia	Legionella spp	15.6335	10.8363	21.2232	15.63 (10.84 - 21.22)
Deaths	Kingdom of Cambodia	Listeria monocytogenes	0.137292	0.0835284	0.213128	0.14 (0.08 - 0.21)
Deaths	Kingdom of Cambodia	Mycoplasma	10.8974	7.62729	14.6736	10.90 (7.63 - 14.67)
Deaths	Kingdom of Cambodia	Other bacterial pathogen	54.6528	38.2644	73.7716	54.65 (38.26 - 73.77)
Deaths	Kingdom of Cambodia	Other viral etiologies of LRI	18.6597	13.1272	25.0935	18.66 (13.13 - 25.09)
Deaths	Kingdom of Cambodia	Polymicrobial	4.88914	2.94442	7.6371	4.89 (2.94 - 7.64)
Deaths	Kingdom of Cambodia	Pseudomonas aeruginosa	28.7803	20.1833	38.7787	28.78 (20.18 - 38.78)
Deaths	Kingdom of Cambodia	Staphylococcus aureus	129.139	90.9767	173.071	129.14 (90.98 - 173.07)
Deaths	Kingdom of Cambodia	Viral etiologies of meningitis	0.259868	0.166124	0.391384	0.26 (0.17 - 0.39)
Deaths	Kingdom of Cambodia	Streptococcus pneumoniae	114.897	81.1305	154.015	114.90 (81.13 - 154.02)
Deaths	Kingdom of Cambodia	Neisseria meningitidis	0.216377	0.137796	0.328251	0.22 (0.14 - 0.33)
Deaths	Republic of Indonesia	Cholera	19.0357	13.4598	25.2665	19.04 (13.46 - 25.27)
Deaths	Republic of Indonesia	Non-typhoidal Salmonella	2.61437	0	9.1459	2.61 (0.00 - 9.15)
Deaths	Republic of Indonesia	Shigella	1.82712	0.561077	3.79185	1.83 (0.56 - 3.79)
Deaths	Republic of Indonesia	Enteropathogenic E coli	0.0365292	0.00976653	0.0842006	0.04 (0.01 - 0.08)
Deaths	Republic of Indonesia	Enterotoxigenic E coli	39.7371	12.2233	82.6515	39.74 (12.22 - 82.65)
Deaths	Republic of Indonesia	Campylobacter	4.33302	0.516784	13.4205	4.33 (0.52 - 13.42)
Deaths	Republic of Indonesia	Entamoeba	2.8478	0.867369	7.00866	2.85 (0.87 - 7.01)
Deaths	Republic of Indonesia	Cryptosporidium	5.54862	1.74663	11.6534	5.55 (1.75 - 11.65)
Deaths	Republic of Indonesia	Rotavirus	9.20305	3.4239	16.8548	9.20 (3.42 - 16.85)
Deaths	Republic of Indonesia	Aeromonas	0.103635	0.0265768	0.240626	0.10 (0.03 - 0.24)
Deaths	Republic of Indonesia	Clostridium difficile	0.147156	0.0700842	0.269119	0.15 (0.07 - 0.27)
Deaths	Republic of Indonesia	Norovirus	20.7388	2.82233	47.955	20.74 (2.82 - 47.95)
Deaths	Republic of Indonesia	Adenovirus	3.38021	0.899721	7.14077	3.38 (0.90 - 7.14)
Deaths	Republic of Indonesia	Influenza	0.759658	0.265363	1.5471	0.76 (0.27 - 1.55)
Deaths	Republic of Indonesia	Respiratory syncytial virus	0.0355073	0.0122877	0.0721248	0.04 (0.01 - 0.07)
Deaths	Republic of Indonesia	Group B streptococcus	3.07553	2.29829	3.78836	3.08 (2.30 - 3.79)
Deaths	Republic of Indonesia	Acinetobacter baumannii	7.82374	5.77083	9.77063	7.82 (5.77 - 9.77)
Deaths	Republic of Indonesia	Chlamydia spp	4.06561	3.02945	4.98926	4.07 (3.03 - 4.99)
Deaths	Republic of Indonesia	Enterobacter spp	1.71136	1.21494	2.19682	1.71 (1.21 - 2.20)
Deaths	Republic of Indonesia	Escherichia coli	7.06035	5.30531	8.70656	7.06 (5.31 - 8.71)
Deaths	Republic of Indonesia	Fungus	3.37852	2.483	4.25951	3.38 (2.48 - 4.26)
Deaths	Republic of Indonesia	Haemophilus influenzae	3.1719	2.36137	3.88672	3.17 (2.36 - 3.89)
Deaths	Republic of Indonesia	Klebsiella pneumoniae	13.0122	9.82982	15.7428	13.01 (9.83 - 15.74)
Deaths	Republic of Indonesia	Legionella spp	3.85319	2.87346	4.768	3.85 (2.87 - 4.77)
Deaths	Republic of Indonesia	Listeria monocytogenes	0.224724	0.164981	0.294909	0.22 (0.16 - 0.29)
Deaths	Republic of Indonesia	Mycoplasma	2.95741	2.19746	3.61788	2.96 (2.20 - 3.62)
Deaths	Republic of Indonesia	Other bacterial pathogen	14.2697	10.6326	17.5379	14.27 (10.63 - 17.54)
Deaths	Republic of Indonesia	Other viral etiologies of LRI	5.02746	3.77381	6.10727	5.03 (3.77 - 6.11)
Deaths	Republic of Indonesia	Polymicrobial	1.03335	0.627876	1.57588	1.03 (0.63 - 1.58)
Deaths	Republic of Indonesia	Pseudomonas aeruginosa	6.76574	5.05698	8.31691	6.77 (5.06 - 8.32)
Deaths	Republic of Indonesia	Staphylococcus aureus	26.6613	20.1161	32.2708	26.66 (20.12 - 32.27)
Deaths	Republic of Indonesia	Viral etiologies of meningitis	0.434229	0.336909	0.539119	0.43 (0.34 - 0.54)
Deaths	Republic of Indonesia	Streptococcus pneumoniae	38.4821	29.0069	46.4545	38.48 (29.01 - 46.45)
Deaths	Republic of Indonesia	Neisseria meningitidis	0.369895	0.287215	0.459916	0.37 (0.29 - 0.46)
Deaths	Lao People's Democratic Republic	Cholera	42.6613	27.0212	59.2511	42.66 (27.02 - 59.25)
Deaths	Lao People's Democratic Republic	Non-typhoidal Salmonella	0.937326	0	3.36152	0.94 (0.00 - 3.36)
Deaths	Lao People's Democratic Republic	Shigella	0.778826	0.29955	1.72526	0.78 (0.30 - 1.73)
Deaths	Lao People's Democratic Republic	Enteropathogenic E coli	0.0127522	0.00355036	0.0311136	0.01 (0.00 - 0.03)
Deaths	Lao People's Democratic Republic	Enterotoxigenic E coli	7.13099	2.89158	15.8072	7.13 (2.89 - 15.81)
Deaths	Lao People's Democratic Republic	Campylobacter	2.92442	0.357565	9.09165	2.92 (0.36 - 9.09)
Deaths	Lao People's Democratic Republic	Entamoeba	1.18002	0.375681	2.97835	1.18 (0.38 - 2.98)
Deaths	Lao People's Democratic Republic	Cryptosporidium	3.04178	1.18334	6.52712	3.04 (1.18 - 6.53)
Deaths	Lao People's Democratic Republic	Rotavirus	4.41988	2.02679	8.64181	4.42 (2.03 - 8.64)
Deaths	Lao People's Democratic Republic	Aeromonas	0.0368119	0.012305	0.0892029	0.04 (0.01 - 0.09)
Deaths	Lao People's Democratic Republic	Clostridium difficile	0.118845	0.0547519	0.221317	0.12 (0.05 - 0.22)
Deaths	Lao People's Democratic Republic	Norovirus	8.44166	1.01743	20.0852	8.44 (1.02 - 20.09)
Deaths	Lao People's Democratic Republic	Adenovirus	1.83516	0.676305	4.10234	1.84 (0.68 - 4.10)
Deaths	Lao People's Democratic Republic	Influenza	7.49652	3.01236	14.8531	7.50 (3.01 - 14.85)
Deaths	Lao People's Democratic Republic	Respiratory syncytial virus	0.255193	0.10157	0.509206	0.26 (0.10 - 0.51)
Deaths	Lao People's Democratic Republic	Group B streptococcus	7.71269	5.225	10.604	7.71 (5.23 - 10.60)
Deaths	Lao People's Democratic Republic	Acinetobacter baumannii	22.1392	15.1492	30.9662	22.14 (15.15 - 30.97)
Deaths	Lao People's Democratic Republic	Chlamydia spp	11.0428	7.42682	15.2714	11.04 (7.43 - 15.27)
Deaths	Lao People's Democratic Republic	Enterobacter spp	4.48667	2.93905	6.28148	4.49 (2.94 - 6.28)
Deaths	Lao People's Democratic Republic	Escherichia coli	19.5227	13.2853	26.7789	19.52 (13.29 - 26.78)
Deaths	Lao People's Democratic Republic	Fungus	9.1036	6.12692	12.8929	9.10 (6.13 - 12.89)
Deaths	Lao People's Democratic Republic	Haemophilus influenzae	7.9801	5.49662	10.9167	7.98 (5.50 - 10.92)
Deaths	Lao People's Democratic Republic	Klebsiella pneumoniae	32.0972	22.1899	43.8148	32.10 (22.19 - 43.81)
Deaths	Lao People's Democratic Republic	Legionella spp	8.29416	5.59355	11.5014	8.29 (5.59 - 11.50)
Deaths	Lao People's Democratic Republic	Listeria monocytogenes	0.115377	0.0692062	0.179477	0.12 (0.07 - 0.18)
Deaths	Lao People's Democratic Republic	Mycoplasma	6.70662	4.51362	9.29602	6.71 (4.51 - 9.30)
Deaths	Lao People's Democratic Republic	Other bacterial pathogen	35.713	24.5293	49.0393	35.71 (24.53 - 49.04)
Deaths	Lao People's Democratic Republic	Other viral etiologies of LRI	10.0714	6.9108	13.8059	10.07 (6.91 - 13.81)
Deaths	Lao People's Democratic Republic	Polymicrobial	3.18349	1.85688	5.01086	3.18 (1.86 - 5.01)
Deaths	Lao People's Democratic Republic	Pseudomonas aeruginosa	14.993	10.3045	20.6208	14.99 (10.30 - 20.62)
Deaths	Lao People's Democratic Republic	Staphylococcus aureus	69.6953	48.2554	95.1452	69.70 (48.26 - 95.15)
Deaths	Lao People's Democratic Republic	Viral etiologies of meningitis	0.238526	0.150463	0.366399	0.24 (0.15 - 0.37)
Deaths	Lao People's Democratic Republic	Streptococcus pneumoniae	75.4586	51.9271	103.221	75.46 (51.93 - 103.22)
Deaths	Lao People's Democratic Republic	Neisseria meningitidis	0.210637	0.132367	0.322777	0.21 (0.13 - 0.32)
Deaths	Malaysia	Cholera	11.8301	7.14802	17.7859	11.83 (7.15 - 17.79)
Deaths	Malaysia	Non-typhoidal Salmonella	0.578169	0	1.92017	0.58 (0.00 - 1.92)
Deaths	Malaysia	Shigella	0.250731	0.0859862	0.524097	0.25 (0.09 - 0.52)
Deaths	Malaysia	Enteropathogenic E coli	0.0115293	0.00336994	0.0251811	0.01 (0.00 - 0.03)
Deaths	Malaysia	Enterotoxigenic E coli	2.5363	0.909075	5.17935	2.54 (0.91 - 5.18)
Deaths	Malaysia	Campylobacter	0.973209	0.129818	2.82986	0.97 (0.13 - 2.83)
Deaths	Malaysia	Entamoeba	0.474997	0.148258	1.09876	0.47 (0.15 - 1.10)
Deaths	Malaysia	Cryptosporidium	0.779884	0.299543	1.60006	0.78 (0.30 - 1.60)
Deaths	Malaysia	Rotavirus	1.29531	0.527354	2.40434	1.30 (0.53 - 2.40)
Deaths	Malaysia	Aeromonas	0.0149398	0.00460606	0.0324092	0.01 (0.00 - 0.03)
Deaths	Malaysia	Clostridium difficile	0.165998	0.081612	0.295066	0.17 (0.08 - 0.30)
Deaths	Malaysia	Norovirus	3.99953	0.564239	9.22531	4.00 (0.56 - 9.23)
Deaths	Malaysia	Adenovirus	0.55573	0.175271	1.14565	0.56 (0.18 - 1.15)
Deaths	Malaysia	Influenza	22.5386	9.03283	45.8108	22.54 (9.03 - 45.81)
Deaths	Malaysia	Respiratory syncytial virus	1.51635	0.602126	3.11477	1.52 (0.60 - 3.11)
Deaths	Malaysia	Group B streptococcus	11.6334	8.65883	14.9213	11.63 (8.66 - 14.92)
Deaths	Malaysia	Acinetobacter baumannii	17.0578	12.4464	21.941	17.06 (12.45 - 21.94)
Deaths	Malaysia	Chlamydia spp	8.99634	6.66861	11.5095	9.00 (6.67 - 11.51)
Deaths	Malaysia	Enterobacter spp	7.63968	5.49223	9.96355	7.64 (5.49 - 9.96)
Deaths	Malaysia	Escherichia coli	23.253	17.2794	29.673	23.25 (17.28 - 29.67)
Deaths	Malaysia	Fungus	11.9115	8.7039	15.4178	11.91 (8.70 - 15.42)
Deaths	Malaysia	Haemophilus influenzae	9.38351	6.98797	11.8785	9.38 (6.99 - 11.88)
Deaths	Malaysia	Klebsiella pneumoniae	43.7632	32.4884	55.1706	43.76 (32.49 - 55.17)
Deaths	Malaysia	Legionella spp	18.284	13.4746	23.2575	18.28 (13.47 - 23.26)
Deaths	Malaysia	Listeria monocytogenes	0.380063	0.2548	0.542442	0.38 (0.25 - 0.54)
Deaths	Malaysia	Mycoplasma	9.56966	7.0436	12.1219	9.57 (7.04 - 12.12)
Deaths	Malaysia	Other bacterial pathogen	39.1125	28.835	50.5886	39.11 (28.83 - 50.59)
Deaths	Malaysia	Other viral etiologies of LRI	23.7689	17.6853	30.0957	23.77 (17.69 - 30.10)
Deaths	Malaysia	Polymicrobial	2.93197	1.70806	4.72911	2.93 (1.71 - 4.73)
Deaths	Malaysia	Pseudomonas aeruginosa	35.7674	26.4484	45.3225	35.77 (26.45 - 45.32)
Deaths	Malaysia	Staphylococcus aureus	124.239	92.4739	157.231	124.24 (92.47 - 157.23)
Deaths	Malaysia	Viral etiologies of meningitis	0.578903	0.392313	0.81352	0.58 (0.39 - 0.81)
Deaths	Malaysia	Streptococcus pneumoniae	109.499	81.6943	138.212	109.50 (81.69 - 138.21)
Deaths	Malaysia	Neisseria meningitidis	0.436329	0.294526	0.618264	0.44 (0.29 - 0.62)
Deaths	Republic of Maldives	Cholera	9.78146	6.30267	13.7382	9.78 (6.30 - 13.74)
Deaths	Republic of Maldives	Non-typhoidal Salmonella	0.251733	0	0.837611	0.25 (0.00 - 0.84)
Deaths	Republic of Maldives	Shigella	0.180825	0.0699337	0.373107	0.18 (0.07 - 0.37)
Deaths	Republic of Maldives	Enteropathogenic E coli	0.00445166	0.00141133	0.00990721	0.00 (0.00 - 0.01)
Deaths	Republic of Maldives	Enterotoxigenic E coli	1.90782	0.771436	3.76083	1.91 (0.77 - 3.76)
Deaths	Republic of Maldives	Campylobacter	0.72302	0.105803	2.09102	0.72 (0.11 - 2.09)
Deaths	Republic of Maldives	Entamoeba	0.339146	0.119518	0.783557	0.34 (0.12 - 0.78)
Deaths	Republic of Maldives	Cryptosporidium	0.581053	0.24778	1.14172	0.58 (0.25 - 1.14)
Deaths	Republic of Maldives	Rotavirus	1.06348	0.494238	1.87863	1.06 (0.49 - 1.88)
Deaths	Republic of Maldives	Aeromonas	0.0109322	0.00366652	0.0237806	0.01 (0.00 - 0.02)
Deaths	Republic of Maldives	Clostridium difficile	0.144397	0.0704597	0.265831	0.14 (0.07 - 0.27)
Deaths	Republic of Maldives	Norovirus	2.91963	0.39107	6.27924	2.92 (0.39 - 6.28)
Deaths	Republic of Maldives	Adenovirus	0.407111	0.13748	0.823454	0.41 (0.14 - 0.82)
Deaths	Republic of Maldives	Influenza	0.662106	0.321485	1.18332	0.66 (0.32 - 1.18)
Deaths	Republic of Maldives	Respiratory syncytial virus	0.0476889	0.0229697	0.0852437	0.05 (0.02 - 0.09)
Deaths	Republic of Maldives	Group B streptococcus	2.20468	1.58141	2.9598	2.20 (1.58 - 2.96)
Deaths	Republic of Maldives	Acinetobacter baumannii	2.48972	1.74594	3.3803	2.49 (1.75 - 3.38)
Deaths	Republic of Maldives	Chlamydia spp	1.80988	1.29761	2.44303	1.81 (1.30 - 2.44)
Deaths	Republic of Maldives	Enterobacter spp	1.45372	1.02193	1.97453	1.45 (1.02 - 1.97)
Deaths	Republic of Maldives	Escherichia coli	4.53142	3.26361	6.02459	4.53 (3.26 - 6.02)
Deaths	Republic of Maldives	Fungus	2.09275	1.47554	2.83521	2.09 (1.48 - 2.84)
Deaths	Republic of Maldives	Haemophilus influenzae	2.22439	1.60623	2.97445	2.22 (1.61 - 2.97)
Deaths	Republic of Maldives	Klebsiella pneumoniae	8.32873	6.00879	11.0573	8.33 (6.01 - 11.06)
Deaths	Republic of Maldives	Legionella spp	4.17198	2.98343	5.60953	4.17 (2.98 - 5.61)
Deaths	Republic of Maldives	Listeria monocytogenes	0.103603	0.0677181	0.148336	0.10 (0.07 - 0.15)
Deaths	Republic of Maldives	Mycoplasma	2.12024	1.51998	2.85195	2.12 (1.52 - 2.85)
Deaths	Republic of Maldives	Other bacterial pathogen	8.30443	5.87293	11.2708	8.30 (5.87 - 11.27)
Deaths	Republic of Maldives	Other viral etiologies of LRI	5.55058	3.98862	7.42301	5.55 (3.99 - 7.42)
Deaths	Republic of Maldives	Polymicrobial	0.502683	0.277537	0.86291	0.50 (0.28 - 0.86)
Deaths	Republic of Maldives	Pseudomonas aeruginosa	7.38009	5.2952	9.83733	7.38 (5.30 - 9.84)
Deaths	Republic of Maldives	Staphylococcus aureus	24.067	17.3638	32.0887	24.07 (17.36 - 32.09)
Deaths	Republic of Maldives	Viral etiologies of meningitis	0.15135	0.100637	0.21589	0.15 (0.10 - 0.22)
Deaths	Republic of Maldives	Streptococcus pneumoniae	25.3199	18.2357	33.765	25.32 (18.24 - 33.77)
Deaths	Republic of Maldives	Neisseria meningitidis	0.102966	0.0680788	0.146488	0.10 (0.07 - 0.15)
Deaths	Republic of the Union of Myanmar	Cholera	38.5397	22.3141	56.3503	38.54 (22.31 - 56.35)
Deaths	Republic of the Union of Myanmar	Non-typhoidal Salmonella	0.330285	0	1.10507	0.33 (0.00 - 1.11)
Deaths	Republic of the Union of Myanmar	Shigella	0.757058	0.296196	1.54937	0.76 (0.30 - 1.55)
Deaths	Republic of the Union of Myanmar	Enteropathogenic E coli	0.021641	0.00669239	0.0451909	0.02 (0.01 - 0.05)
Deaths	Republic of the Union of Myanmar	Enterotoxigenic E coli	7.42852	3.00671	14.3291	7.43 (3.01 - 14.33)
Deaths	Republic of the Union of Myanmar	Campylobacter	2.41057	0.339256	7.18213	2.41 (0.34 - 7.18)
Deaths	Republic of the Union of Myanmar	Entamoeba	0.930858	0.329603	2.10481	0.93 (0.33 - 2.10)
Deaths	Republic of the Union of Myanmar	Cryptosporidium	1.20387	0.472836	2.39875	1.20 (0.47 - 2.40)
Deaths	Republic of the Union of Myanmar	Rotavirus	4.72469	2.16424	8.40932	4.72 (2.16 - 8.41)
Deaths	Republic of the Union of Myanmar	Aeromonas	0.0291466	0.00971985	0.0635637	0.03 (0.01 - 0.06)
Deaths	Republic of the Union of Myanmar	Clostridium difficile	0.122298	0.057091	0.229823	0.12 (0.06 - 0.23)
Deaths	Republic of the Union of Myanmar	Norovirus	8.29119	1.18239	17.9793	8.29 (1.18 - 17.98)
Deaths	Republic of the Union of Myanmar	Adenovirus	2.55127	0.887728	5.32647	2.55 (0.89 - 5.33)
Deaths	Republic of the Union of Myanmar	Influenza	1.33599	0.633172	2.36166	1.34 (0.63 - 2.36)
Deaths	Republic of the Union of Myanmar	Respiratory syncytial virus	0.0537669	0.0252723	0.0952326	0.05 (0.03 - 0.10)
Deaths	Republic of the Union of Myanmar	Group B streptococcus	4.75589	3.30604	6.63155	4.76 (3.31 - 6.63)
Deaths	Republic of the Union of Myanmar	Acinetobacter baumannii	11.6621	8.03885	16.3828	11.66 (8.04 - 16.38)
Deaths	Republic of the Union of Myanmar	Chlamydia spp	6.33155	4.39704	8.74091	6.33 (4.40 - 8.74)
Deaths	Republic of the Union of Myanmar	Enterobacter spp	2.77723	1.86016	3.93648	2.78 (1.86 - 3.94)
Deaths	Republic of the Union of Myanmar	Escherichia coli	11.4415	8.0087	16.0112	11.44 (8.01 - 16.01)
Deaths	Republic of the Union of Myanmar	Fungus	5.54324	3.75159	7.88889	5.54 (3.75 - 7.89)
Deaths	Republic of the Union of Myanmar	Haemophilus influenzae	4.95775	3.48684	6.84784	4.96 (3.49 - 6.85)
Deaths	Republic of the Union of Myanmar	Klebsiella pneumoniae	19.5142	13.705	26.8044	19.51 (13.71 - 26.80)
Deaths	Republic of the Union of Myanmar	Legionella spp	5.82939	4.03761	8.11324	5.83 (4.04 - 8.11)
Deaths	Republic of the Union of Myanmar	Listeria monocytogenes	0.130402	0.0768997	0.211872	0.13 (0.08 - 0.21)
Deaths	Republic of the Union of Myanmar	Mycoplasma	4.39083	3.05283	6.07816	4.39 (3.05 - 6.08)
Deaths	Republic of the Union of Myanmar	Other bacterial pathogen	21.5694	15.1111	29.8405	21.57 (15.11 - 29.84)
Deaths	Republic of the Union of Myanmar	Other viral etiologies of LRI	7.12545	5.00884	9.84715	7.13 (5.01 - 9.85)
Deaths	Republic of the Union of Myanmar	Polymicrobial	1.7354	1.02285	2.81632	1.74 (1.02 - 2.82)
Deaths	Republic of the Union of Myanmar	Pseudomonas aeruginosa	10.0857	7.03553	13.9327	10.09 (7.04 - 13.93)
Deaths	Republic of the Union of Myanmar	Staphylococcus aureus	42.9795	30.0415	59.4134	42.98 (30.04 - 59.41)
Deaths	Republic of the Union of Myanmar	Viral etiologies of meningitis	0.25579	0.15636	0.409909	0.26 (0.16 - 0.41)
Deaths	Republic of the Union of Myanmar	Streptococcus pneumoniae	50.8931	35.8763	70.2164	50.89 (35.88 - 70.22)
Deaths	Republic of the Union of Myanmar	Neisseria meningitidis	0.214288	0.130648	0.3433	0.21 (0.13 - 0.34)
Deaths	Republic of the Philippines	Cholera	10.2185	7.28566	13.5789	10.22 (7.29 - 13.58)
Deaths	Republic of the Philippines	Non-typhoidal Salmonella	0.481899	0	1.65743	0.48 (0.00 - 1.66)
Deaths	Republic of the Philippines	Shigella	0.358263	0.154635	0.782984	0.36 (0.15 - 0.78)
Deaths	Republic of the Philippines	Enteropathogenic E coli	0.00925441	0.00296771	0.0212603	0.01 (0.00 - 0.02)
Deaths	Republic of the Philippines	Enterotoxigenic E coli	3.43432	1.56422	7.65714	3.43 (1.56 - 7.66)
Deaths	Republic of the Philippines	Campylobacter	1.43501	0.197582	4.30532	1.44 (0.20 - 4.31)
Deaths	Republic of the Philippines	Entamoeba	0.703445	0.250148	1.71939	0.70 (0.25 - 1.72)
Deaths	Republic of the Philippines	Cryptosporidium	1.08222	0.466853	2.43226	1.08 (0.47 - 2.43)
Deaths	Republic of the Philippines	Rotavirus	0.912735	0.474042	1.77245	0.91 (0.47 - 1.77)
Deaths	Republic of the Philippines	Aeromonas	0.0215948	0.00812159	0.0496302	0.02 (0.01 - 0.05)
Deaths	Republic of the Philippines	Clostridium difficile	0.140837	0.0693502	0.255878	0.14 (0.07 - 0.26)
Deaths	Republic of the Philippines	Norovirus	6.04126	0.768141	14.0716	6.04 (0.77 - 14.07)
Deaths	Republic of the Philippines	Adenovirus	0.824371	0.338415	1.85638	0.82 (0.34 - 1.86)
Deaths	Republic of the Philippines	Influenza	11.7908	5.01541	22.3775	11.79 (5.02 - 22.38)
Deaths	Republic of the Philippines	Respiratory syncytial virus	0.494923	0.212208	0.942741	0.49 (0.21 - 0.94)
Deaths	Republic of the Philippines	Group B streptococcus	11.3081	8.28921	13.9774	11.31 (8.29 - 13.98)
Deaths	Republic of the Philippines	Acinetobacter baumannii	25.3929	18.4033	31.4625	25.39 (18.40 - 31.46)
Deaths	Republic of the Philippines	Chlamydia spp	13.6134	9.82482	16.384	13.61 (9.82 - 16.38)
Deaths	Republic of the Philippines	Enterobacter spp	6.94594	4.88331	8.75902	6.95 (4.88 - 8.76)
Deaths	Republic of the Philippines	Escherichia coli	26.872	19.9041	32.3162	26.87 (19.90 - 32.32)
Deaths	Republic of the Philippines	Fungus	12.76	9.24865	15.7993	12.76 (9.25 - 15.80)
Deaths	Republic of the Philippines	Haemophilus influenzae	10.7932	7.96828	13.0856	10.79 (7.97 - 13.09)
Deaths	Republic of the Philippines	Klebsiella pneumoniae	45.7843	33.8173	54.8317	45.78 (33.82 - 54.83)
Deaths	Republic of the Philippines	Legionella spp	14.2045	10.4315	17.2595	14.20 (10.43 - 17.26)
Deaths	Republic of the Philippines	Listeria monocytogenes	0.0760737	0.059109	0.0957679	0.08 (0.06 - 0.10)
Deaths	Republic of the Philippines	Mycoplasma	9.961	7.24675	12.0524	9.96 (7.25 - 12.05)
Deaths	Republic of the Philippines	Other bacterial pathogen	48.4396	35.1536	58.6199	48.44 (35.15 - 58.62)
Deaths	Republic of the Philippines	Other viral etiologies of LRI	17.6284	12.9431	20.9705	17.63 (12.94 - 20.97)
Deaths	Republic of the Philippines	Polymicrobial	4.00683	2.48198	6.06641	4.01 (2.48 - 6.07)
Deaths	Republic of the Philippines	Pseudomonas aeruginosa	25.9495	19.0381	30.9807	25.95 (19.04 - 30.98)
Deaths	Republic of the Philippines	Staphylococcus aureus	109.731	80.4471	130.725	109.73 (80.45 - 130.73)
Deaths	Republic of the Philippines	Viral etiologies of meningitis	0.141494	0.117612	0.166445	0.14 (0.12 - 0.17)
Deaths	Republic of the Philippines	Streptococcus pneumoniae	111.967	82.5482	133.287	111.97 (82.55 - 133.29)
Deaths	Republic of the Philippines	Neisseria meningitidis	0.11925	0.0988576	0.141161	0.12 (0.10 - 0.14)
Deaths	Democratic Socialist Republic of Sri Lanka	Cholera	5.13725	3.35246	7.31674	5.14 (3.35 - 7.32)
Deaths	Democratic Socialist Republic of Sri Lanka	Non-typhoidal Salmonella	0.27547	0	0.947274	0.28 (0.00 - 0.95)
Deaths	Democratic Socialist Republic of Sri Lanka	Shigella	0.198969	0.0691015	0.437531	0.20 (0.07 - 0.44)
Deaths	Democratic Socialist Republic of Sri Lanka	Enteropathogenic E coli	0.00494227	0.00151171	0.0116018	0.00 (0.00 - 0.01)
Deaths	Democratic Socialist Republic of Sri Lanka	Enterotoxigenic E coli	2.03803	0.749809	4.39695	2.04 (0.75 - 4.40)
Deaths	Democratic Socialist Republic of Sri Lanka	Campylobacter	0.786179	0.102409	2.32272	0.79 (0.10 - 2.32)
Deaths	Democratic Socialist Republic of Sri Lanka	Entamoeba	0.372781	0.123593	0.884909	0.37 (0.12 - 0.88)
Deaths	Democratic Socialist Republic of Sri Lanka	Cryptosporidium	1.53609	0.608583	3.24568	1.54 (0.61 - 3.25)
Deaths	Democratic Socialist Republic of Sri Lanka	Rotavirus	1.17858	0.491284	2.32273	1.18 (0.49 - 2.32)
Deaths	Democratic Socialist Republic of Sri Lanka	Aeromonas	0.0119195	0.00366216	0.0280158	0.01 (0.00 - 0.03)
Deaths	Democratic Socialist Republic of Sri Lanka	Clostridium difficile	0.149065	0.0750799	0.267419	0.15 (0.08 - 0.27)
Deaths	Democratic Socialist Republic of Sri Lanka	Norovirus	3.22546	0.395054	7.66748	3.23 (0.40 - 7.67)
Deaths	Democratic Socialist Republic of Sri Lanka	Adenovirus	0.443749	0.148768	0.968649	0.44 (0.15 - 0.97)
Deaths	Democratic Socialist Republic of Sri Lanka	Influenza	0.29398	0.0556639	0.92456	0.29 (0.06 - 0.92)
Deaths	Democratic Socialist Republic of Sri Lanka	Respiratory syncytial virus	0.0212466	0.00409086	0.0669159	0.02 (0.00 - 0.07)
Deaths	Democratic Socialist Republic of Sri Lanka	Group B streptococcus	2.89232	1.83367	4.11804	2.89 (1.83 - 4.12)
Deaths	Democratic Socialist Republic of Sri Lanka	Acinetobacter baumannii	2.65026	1.56012	4.09649	2.65 (1.56 - 4.10)
Deaths	Democratic Socialist Republic of Sri Lanka	Chlamydia spp	1.57183	0.944972	2.37809	1.57 (0.94 - 2.38)
Deaths	Democratic Socialist Republic of Sri Lanka	Enterobacter spp	1.39452	0.824905	2.11273	1.39 (0.82 - 2.11)
Deaths	Democratic Socialist Republic of Sri Lanka	Escherichia coli	5.63536	3.61653	8.10403	5.64 (3.62 - 8.10)
Deaths	Democratic Socialist Republic of Sri Lanka	Fungus	2.1206	1.24711	3.24871	2.12 (1.25 - 3.25)
Deaths	Democratic Socialist Republic of Sri Lanka	Haemophilus influenzae	2.05772	1.27598	2.99495	2.06 (1.28 - 2.99)
Deaths	Democratic Socialist Republic of Sri Lanka	Klebsiella pneumoniae	9.26127	5.83643	13.4864	9.26 (5.84 - 13.49)
Deaths	Democratic Socialist Republic of Sri Lanka	Legionella spp	3.64512	2.16725	5.49478	3.65 (2.17 - 5.49)
Deaths	Democratic Socialist Republic of Sri Lanka	Listeria monocytogenes	1.04896	0.662141	1.56248	1.05 (0.66 - 1.56)
Deaths	Democratic Socialist Republic of Sri Lanka	Mycoplasma	1.81375	1.09228	2.73473	1.81 (1.09 - 2.73)
Deaths	Democratic Socialist Republic of Sri Lanka	Other bacterial pathogen	8.4853	5.23804	12.3966	8.49 (5.24 - 12.40)
Deaths	Democratic Socialist Republic of Sri Lanka	Other viral etiologies of LRI	4.71204	2.83801	7.09546	4.71 (2.84 - 7.10)
Deaths	Democratic Socialist Republic of Sri Lanka	Polymicrobial	0.493509	0.243263	0.91665	0.49 (0.24 - 0.92)
Deaths	Democratic Socialist Republic of Sri Lanka	Pseudomonas aeruginosa	6.82075	4.10692	10.3009	6.82 (4.11 - 10.30)
Deaths	Democratic Socialist Republic of Sri Lanka	Staphylococcus aureus	23.5889	14.2908	35.3053	23.59 (14.29 - 35.31)
Deaths	Democratic Socialist Republic of Sri Lanka	Viral etiologies of meningitis	1.54265	1.00538	2.27627	1.54 (1.01 - 2.28)
Deaths	Democratic Socialist Republic of Sri Lanka	Streptococcus pneumoniae	23.5536	14.6095	34.5422	23.55 (14.61 - 34.54)
Deaths	Democratic Socialist Republic of Sri Lanka	Neisseria meningitidis	1.10188	0.70838	1.6376	1.10 (0.71 - 1.64)
Deaths	Kingdom of Thailand	Cholera	7.55891	4.7484	11.4202	7.56 (4.75 - 11.42)
Deaths	Kingdom of Thailand	Non-typhoidal Salmonella	0.451568	0	1.47879	0.45 (0.00 - 1.48)
Deaths	Kingdom of Thailand	Shigella	0.223347	0.0868344	0.456472	0.22 (0.09 - 0.46)
Deaths	Kingdom of Thailand	Enteropathogenic E coli	0.00606369	0.00185743	0.0130498	0.01 (0.00 - 0.01)
Deaths	Kingdom of Thailand	Enterotoxigenic E coli	1.654	0.692838	3.54323	1.65 (0.69 - 3.54)
Deaths	Kingdom of Thailand	Campylobacter	3.08596	0.425928	9.11512	3.09 (0.43 - 9.12)
Deaths	Kingdom of Thailand	Entamoeba	0.46293	0.155653	1.07114	0.46 (0.16 - 1.07)
Deaths	Kingdom of Thailand	Cryptosporidium	0.983211	0.370428	2.12172	0.98 (0.37 - 2.12)
Deaths	Kingdom of Thailand	Rotavirus	2.35225	1.06264	4.28096	2.35 (1.06 - 4.28)
Deaths	Kingdom of Thailand	Aeromonas	0.0196181	0.00646126	0.0417499	0.02 (0.01 - 0.04)
Deaths	Kingdom of Thailand	Clostridium difficile	0.137922	0.0693031	0.25153	0.14 (0.07 - 0.25)
Deaths	Kingdom of Thailand	Norovirus	6.93331	0.880164	14.8961	6.93 (0.88 - 14.90)
Deaths	Kingdom of Thailand	Adenovirus	0.396777	0.1417	0.834825	0.40 (0.14 - 0.83)
Deaths	Kingdom of Thailand	Influenza	0.275602	0.0436415	0.802191	0.28 (0.04 - 0.80)
Deaths	Kingdom of Thailand	Respiratory syncytial virus	0.0193957	0.00308427	0.0563758	0.02 (0.00 - 0.06)
Deaths	Kingdom of Thailand	Group B streptococcus	4.49545	3.06407	6.12263	4.50 (3.06 - 6.12)
Deaths	Kingdom of Thailand	Acinetobacter baumannii	5.03483	3.30062	7.03451	5.03 (3.30 - 7.03)
Deaths	Kingdom of Thailand	Chlamydia spp	4.68034	3.13777	6.3363	4.68 (3.14 - 6.34)
Deaths	Kingdom of Thailand	Enterobacter spp	2.8156	1.86807	3.85691	2.82 (1.87 - 3.86)
Deaths	Kingdom of Thailand	Escherichia coli	9.63812	6.54473	13.0483	9.64 (6.54 - 13.05)
Deaths	Kingdom of Thailand	Fungus	4.53973	2.9931	6.25539	4.54 (2.99 - 6.26)
Deaths	Kingdom of Thailand	Haemophilus influenzae	8.40373	5.70169	11.3394	8.40 (5.70 - 11.34)
Deaths	Kingdom of Thailand	Klebsiella pneumoniae	17.5729	11.9719	23.6701	17.57 (11.97 - 23.67)
Deaths	Kingdom of Thailand	Legionella spp	9.6552	6.39299	13.232	9.66 (6.39 - 13.23)
Deaths	Kingdom of Thailand	Listeria monocytogenes	0.250092	0.161434	0.374019	0.25 (0.16 - 0.37)
Deaths	Kingdom of Thailand	Mycoplasma	5.39244	3.6231	7.31514	5.39 (3.62 - 7.32)
Deaths	Kingdom of Thailand	Other bacterial pathogen	20.3097	13.487	27.8485	20.31 (13.49 - 27.85)
Deaths	Kingdom of Thailand	Other viral etiologies of LRI	12.4676	8.39844	16.8093	12.47 (8.40 - 16.81)
Deaths	Kingdom of Thailand	Polymicrobial	1.03349	0.566216	1.75014	1.03 (0.57 - 1.75)
Deaths	Kingdom of Thailand	Pseudomonas aeruginosa	14.2521	9.58311	19.3748	14.25 (9.58 - 19.37)
Deaths	Kingdom of Thailand	Staphylococcus aureus	44.9071	30.3736	60.4064	44.91 (30.37 - 60.41)
Deaths	Kingdom of Thailand	Viral etiologies of meningitis	0.38379	0.247602	0.567933	0.38 (0.25 - 0.57)
Deaths	Kingdom of Thailand	Streptococcus pneumoniae	67.9367	46.0515	91.3427	67.94 (46.05 - 91.34)
Deaths	Kingdom of Thailand	Neisseria meningitidis	0.257583	0.165908	0.382863	0.26 (0.17 - 0.38)
Deaths	Democratic Republic of Timor-Leste	Cholera	27.2501	19.2031	36.2682	27.25 (19.20 - 36.27)
Deaths	Democratic Republic of Timor-Leste	Non-typhoidal Salmonella	0.917222	0	3.17462	0.92 (0.00 - 3.17)
Deaths	Democratic Republic of Timor-Leste	Shigella	0.652577	0.238644	1.49	0.65 (0.24 - 1.49)
Deaths	Democratic Republic of Timor-Leste	Enteropathogenic E coli	0.0159844	0.00468648	0.0374906	0.02 (0.00 - 0.04)
Deaths	Democratic Republic of Timor-Leste	Enterotoxigenic E coli	6.56063	2.58265	14.5266	6.56 (2.58 - 14.53)
Deaths	Democratic Republic of Timor-Leste	Campylobacter	2.59316	0.321086	8.03674	2.59 (0.32 - 8.04)
Deaths	Democratic Republic of Timor-Leste	Entamoeba	1.2433	0.400287	3.12956	1.24 (0.40 - 3.13)
Deaths	Democratic Republic of Timor-Leste	Cryptosporidium	2.00932	0.770074	4.36951	2.01 (0.77 - 4.37)
Deaths	Democratic Republic of Timor-Leste	Rotavirus	3.91016	1.76349	8.22335	3.91 (1.76 - 8.22)
Deaths	Democratic Republic of Timor-Leste	Aeromonas	0.038711	0.0125101	0.088406	0.04 (0.01 - 0.09)
Deaths	Democratic Republic of Timor-Leste	Clostridium difficile	0.119886	0.0561724	0.223768	0.12 (0.06 - 0.22)
Deaths	Democratic Republic of Timor-Leste	Norovirus	10.4856	1.27405	24.5113	10.49 (1.27 - 24.51)
Deaths	Democratic Republic of Timor-Leste	Adenovirus	1.44324	0.513599	3.24034	1.44 (0.51 - 3.24)
Deaths	Democratic Republic of Timor-Leste	Influenza	2.07107	0.972241	3.72042	2.07 (0.97 - 3.72)
Deaths	Democratic Republic of Timor-Leste	Respiratory syncytial virus	0.0888803	0.0411704	0.161786	0.09 (0.04 - 0.16)
Deaths	Democratic Republic of Timor-Leste	Group B streptococcus	7.63605	5.03542	10.8396	7.64 (5.04 - 10.84)
Deaths	Democratic Republic of Timor-Leste	Acinetobacter baumannii	24.1963	15.7842	34.6714	24.20 (15.78 - 34.67)
Deaths	Democratic Republic of Timor-Leste	Chlamydia spp	11.1971	7.4163	15.7477	11.20 (7.42 - 15.75)
Deaths	Democratic Republic of Timor-Leste	Enterobacter spp	4.38726	2.814	6.47548	4.39 (2.81 - 6.48)
Deaths	Democratic Republic of Timor-Leste	Escherichia coli	18.0513	11.9234	25.6215	18.05 (11.92 - 25.62)
Deaths	Democratic Republic of Timor-Leste	Fungus	8.90563	5.77278	12.8582	8.91 (5.77 - 12.86)
Deaths	Democratic Republic of Timor-Leste	Haemophilus influenzae	8.04091	5.35707	11.3801	8.04 (5.36 - 11.38)
Deaths	Democratic Republic of Timor-Leste	Klebsiella pneumoniae	33.925	22.8603	47.5071	33.92 (22.86 - 47.51)
Deaths	Democratic Republic of Timor-Leste	Legionella spp	9.03613	5.93966	12.8837	9.04 (5.94 - 12.88)
Deaths	Democratic Republic of Timor-Leste	Listeria monocytogenes	0.122313	0.0749087	0.191517	0.12 (0.07 - 0.19)
Deaths	Democratic Republic of Timor-Leste	Mycoplasma	7.39789	4.90351	10.4635	7.40 (4.90 - 10.46)
Deaths	Democratic Republic of Timor-Leste	Other bacterial pathogen	36.9623	24.7303	52.2582	36.96 (24.73 - 52.26)
Deaths	Democratic Republic of Timor-Leste	Other viral etiologies of LRI	11.9003	7.95499	16.7116	11.90 (7.95 - 16.71)
Deaths	Democratic Republic of Timor-Leste	Polymicrobial	2.92499	1.68968	4.78205	2.92 (1.69 - 4.78)
Deaths	Democratic Republic of Timor-Leste	Pseudomonas aeruginosa	16.5701	11.0534	23.3392	16.57 (11.05 - 23.34)
Deaths	Democratic Republic of Timor-Leste	Staphylococcus aureus	67.9022	45.5511	95.137	67.90 (45.55 - 95.14)
Deaths	Democratic Republic of Timor-Leste	Viral etiologies of meningitis	0.246287	0.158134	0.374371	0.25 (0.16 - 0.37)
Deaths	Democratic Republic of Timor-Leste	Streptococcus pneumoniae	95.6237	64.4741	133.89	95.62 (64.47 - 133.89)
Deaths	Democratic Republic of Timor-Leste	Neisseria meningitidis	0.222732	0.143045	0.338836	0.22 (0.14 - 0.34)
Deaths	Socialist Republic of Viet Nam	Cholera	4.86294	2.79783	7.13193	4.86 (2.80 - 7.13)
Deaths	Socialist Republic of Viet Nam	Non-typhoidal Salmonella	0.14067	0	0.556624	0.14 (0.00 - 0.56)
Deaths	Socialist Republic of Viet Nam	Shigella	0.0934923	0.0271024	0.226291	0.09 (0.03 - 0.23)
Deaths	Socialist Republic of Viet Nam	Enteropathogenic E coli	0.00128812	0.000304785	0.00337808	0.00 (0.00 - 0.00)
Deaths	Socialist Republic of Viet Nam	Enterotoxigenic E coli	0.479076	0.128953	1.13072	0.48 (0.13 - 1.13)
Deaths	Socialist Republic of Viet Nam	Campylobacter	0.235859	0.0275191	0.771736	0.24 (0.03 - 0.77)
Deaths	Socialist Republic of Viet Nam	Entamoeba	0.290757	0.0817237	0.746678	0.29 (0.08 - 0.75)
Deaths	Socialist Republic of Viet Nam	Cryptosporidium	0.133457	0.0400071	0.317182	0.13 (0.04 - 0.32)
Deaths	Socialist Republic of Viet Nam	Rotavirus	0.651431	0.216453	1.37019	0.65 (0.22 - 1.37)
Deaths	Socialist Republic of Viet Nam	Aeromonas	0.00580206	0.00144793	0.0156799	0.01 (0.00 - 0.02)
Deaths	Socialist Republic of Viet Nam	Clostridium difficile	0.136458	0.0641539	0.252348	0.14 (0.06 - 0.25)
Deaths	Socialist Republic of Viet Nam	Norovirus	2.00022	0.258002	5.34507	2.00 (0.26 - 5.35)
Deaths	Socialist Republic of Viet Nam	Adenovirus	0.126158	0.0311735	0.313726	0.13 (0.03 - 0.31)
Deaths	Socialist Republic of Viet Nam	Influenza	0.864412	0.227997	2.09365	0.86 (0.23 - 2.09)
Deaths	Socialist Republic of Viet Nam	Respiratory syncytial virus	0.0550157	0.0145149	0.132093	0.06 (0.01 - 0.13)
Deaths	Socialist Republic of Viet Nam	Group B streptococcus	3.09128	2.12208	4.34056	3.09 (2.12 - 4.34)
Deaths	Socialist Republic of Viet Nam	Acinetobacter baumannii	4.67696	3.18448	6.57933	4.68 (3.18 - 6.58)
Deaths	Socialist Republic of Viet Nam	Chlamydia spp	2.89536	1.98386	4.06073	2.90 (1.98 - 4.06)
Deaths	Socialist Republic of Viet Nam	Enterobacter spp	1.97106	1.33958	2.78378	1.97 (1.34 - 2.78)
Deaths	Socialist Republic of Viet Nam	Escherichia coli	6.48595	4.51901	8.959	6.49 (4.52 - 8.96)
Deaths	Socialist Republic of Viet Nam	Fungus	3.20244	2.16955	4.49655	3.20 (2.17 - 4.50)
Deaths	Socialist Republic of Viet Nam	Haemophilus influenzae	3.01991	2.09292	4.19282	3.02 (2.09 - 4.19)
Deaths	Socialist Republic of Viet Nam	Klebsiella pneumoniae	12.0996	8.38438	16.806	12.10 (8.38 - 16.81)
Deaths	Socialist Republic of Viet Nam	Legionella spp	5.14936	3.52478	7.22599	5.15 (3.52 - 7.23)
Deaths	Socialist Republic of Viet Nam	Listeria monocytogenes	0.0966476	0.0593941	0.1492	0.10 (0.06 - 0.15)
Deaths	Socialist Republic of Viet Nam	Mycoplasma	2.93808	2.02611	4.1019	2.94 (2.03 - 4.10)
Deaths	Socialist Republic of Viet Nam	Other bacterial pathogen	12.0811	8.23261	16.8057	12.08 (8.23 - 16.81)
Deaths	Socialist Republic of Viet Nam	Other viral etiologies of LRI	6.72117	4.63709	9.32714	6.72 (4.64 - 9.33)
Deaths	Socialist Republic of Viet Nam	Polymicrobial	0.811659	0.436766	1.3958	0.81 (0.44 - 1.40)
Deaths	Socialist Republic of Viet Nam	Pseudomonas aeruginosa	9.18166	6.33557	12.7677	9.18 (6.34 - 12.77)
Deaths	Socialist Republic of Viet Nam	Staphylococcus aureus	31.7406	21.9195	43.9928	31.74 (21.92 - 43.99)
Deaths	Socialist Republic of Viet Nam	Viral etiologies of meningitis	0.153593	0.0952879	0.235115	0.15 (0.10 - 0.24)
Deaths	Socialist Republic of Viet Nam	Streptococcus pneumoniae	35.2921	24.5338	48.8888	35.29 (24.53 - 48.89)
Deaths	Socialist Republic of Viet Nam	Neisseria meningitidis	0.114753	0.0710208	0.174942	0.11 (0.07 - 0.17)
Deaths	Republic of Armenia	Cholera	0.0528919	0.0310184	0.0831236	0.05 (0.03 - 0.08)
Deaths	Republic of Armenia	Non-typhoidal Salmonella	0.000984028	0	0.00269976	0.00 (0.00 - 0.00)
Deaths	Republic of Armenia	Shigella	0.00324756	0.00175781	0.00545073	0.00 (0.00 - 0.01)
Deaths	Republic of Armenia	Enteropathogenic E coli	6.44575e-05	2.58462e-05	0.000120136	0.00 (0.00 - 0.00)
Deaths	Republic of Armenia	Enterotoxigenic E coli	0.0198425	0.0112758	0.0315223	0.02 (0.01 - 0.03)
Deaths	Republic of Armenia	Campylobacter	0.0122352	0.0021889	0.0311144	0.01 (0.00 - 0.03)
Deaths	Republic of Armenia	Entamoeba	0.00676659	0.00300548	0.0133374	0.01 (0.00 - 0.01)
Deaths	Republic of Armenia	Cryptosporidium	0.0206709	0.0120825	0.031388	0.02 (0.01 - 0.03)
Deaths	Republic of Armenia	Rotavirus	0.018984	0.013573	0.0259787	0.02 (0.01 - 0.03)
Deaths	Republic of Armenia	Aeromonas	0.000182217	7.69695e-05	0.000346358	0.00 (0.00 - 0.00)
Deaths	Republic of Armenia	Clostridium difficile	0.257375	0.162237	0.351072	0.26 (0.16 - 0.35)
Deaths	Republic of Armenia	Norovirus	0.0512292	0.00763406	0.0897808	0.05 (0.01 - 0.09)
Deaths	Republic of Armenia	Adenovirus	0.00315755	0.00163422	0.00525364	0.00 (0.00 - 0.01)
Deaths	Republic of Armenia	Influenza	11.6119	3.51397	23.325	11.61 (3.51 - 23.32)
Deaths	Republic of Armenia	Respiratory syncytial virus	0.641772	0.191764	1.29677	0.64 (0.19 - 1.30)
Deaths	Republic of Armenia	Group B streptococcus	2.62621	2.17076	3.07923	2.63 (2.17 - 3.08)
Deaths	Republic of Armenia	Acinetobacter baumannii	2.45353	1.99877	2.96687	2.45 (2.00 - 2.97)
Deaths	Republic of Armenia	Chlamydia spp	1.99531	1.63856	2.35654	2.00 (1.64 - 2.36)
Deaths	Republic of Armenia	Enterobacter spp	1.84303	1.49514	2.18871	1.84 (1.50 - 2.19)
Deaths	Republic of Armenia	Escherichia coli	5.80334	4.83059	6.7784	5.80 (4.83 - 6.78)
Deaths	Republic of Armenia	Fungus	2.62092	2.14788	3.16671	2.62 (2.15 - 3.17)
Deaths	Republic of Armenia	Haemophilus influenzae	2.50593	2.09419	2.91012	2.51 (2.09 - 2.91)
Deaths	Republic of Armenia	Klebsiella pneumoniae	9.00099	7.52888	10.5187	9.00 (7.53 - 10.52)
Deaths	Republic of Armenia	Legionella spp	4.66062	3.87348	5.48375	4.66 (3.87 - 5.48)
Deaths	Republic of Armenia	Listeria monocytogenes	0.019863	0.0161938	0.0242139	0.02 (0.02 - 0.02)
Deaths	Republic of Armenia	Mycoplasma	2.20636	1.84881	2.57664	2.21 (1.85 - 2.58)
Deaths	Republic of Armenia	Other bacterial pathogen	9.00109	7.27411	10.7346	9.00 (7.27 - 10.73)
Deaths	Republic of Armenia	Other viral etiologies of LRI	5.47991	4.60246	6.37381	5.48 (4.60 - 6.37)
Deaths	Republic of Armenia	Polymicrobial	0.652759	0.390761	1.06507	0.65 (0.39 - 1.07)
Deaths	Republic of Armenia	Pseudomonas aeruginosa	8.07146	6.77456	9.40751	8.07 (6.77 - 9.41)
Deaths	Republic of Armenia	Staphylococcus aureus	30.5803	25.6847	35.5987	30.58 (25.68 - 35.60)
Deaths	Republic of Armenia	Viral etiologies of meningitis	0.0289088	0.0240855	0.0338851	0.03 (0.02 - 0.03)
Deaths	Republic of Armenia	Streptococcus pneumoniae	21.1168	17.7332	24.5586	21.12 (17.73 - 24.56)
Deaths	Republic of Armenia	Neisseria meningitidis	0.0196924	0.0163641	0.0233539	0.02 (0.02 - 0.02)
Deaths	Republic of Azerbaijan	Cholera	0.152741	0.0918391	0.24103	0.15 (0.09 - 0.24)
Deaths	Republic of Azerbaijan	Non-typhoidal Salmonella	0.00336049	0	0.0119817	0.00 (0.00 - 0.01)
Deaths	Republic of Azerbaijan	Shigella	0.0118828	0.00424251	0.0271188	0.01 (0.00 - 0.03)
Deaths	Republic of Azerbaijan	Enteropathogenic E coli	0.000233255	6.643e-05	0.000539672	0.00 (0.00 - 0.00)
Deaths	Republic of Azerbaijan	Enterotoxigenic E coli	0.0635632	0.0248087	0.141339	0.06 (0.02 - 0.14)
Deaths	Republic of Azerbaijan	Campylobacter	0.0257077	0.0030418	0.0804797	0.03 (0.00 - 0.08)
Deaths	Republic of Azerbaijan	Entamoeba	0.0230755	0.00667475	0.0572019	0.02 (0.01 - 0.06)
Deaths	Republic of Azerbaijan	Cryptosporidium	0.0613042	0.0227888	0.137437	0.06 (0.02 - 0.14)
Deaths	Republic of Azerbaijan	Rotavirus	0.018092	0.00734802	0.0375435	0.02 (0.01 - 0.04)
Deaths	Republic of Azerbaijan	Aeromonas	0.00058098	0.000189489	0.0013517	0.00 (0.00 - 0.00)
Deaths	Republic of Azerbaijan	Clostridium difficile	0.402746	0.230801	0.648324	0.40 (0.23 - 0.65)
Deaths	Republic of Azerbaijan	Norovirus	0.155306	0.0171917	0.364393	0.16 (0.02 - 0.36)
Deaths	Republic of Azerbaijan	Adenovirus	0.0129625	0.00462036	0.0296202	0.01 (0.00 - 0.03)
Deaths	Republic of Azerbaijan	Influenza	0.56221	0.11269	1.50159	0.56 (0.11 - 1.50)
Deaths	Republic of Azerbaijan	Respiratory syncytial virus	0.0267188	0.00533309	0.0708769	0.03 (0.01 - 0.07)
Deaths	Republic of Azerbaijan	Group B streptococcus	1.25217	0.871689	1.74976	1.25 (0.87 - 1.75)
Deaths	Republic of Azerbaijan	Acinetobacter baumannii	1.49206	1.01445	2.14237	1.49 (1.01 - 2.14)
Deaths	Republic of Azerbaijan	Chlamydia spp	1.14883	0.784431	1.6257	1.15 (0.78 - 1.63)
Deaths	Republic of Azerbaijan	Enterobacter spp	0.804149	0.546595	1.15772	0.80 (0.55 - 1.16)
Deaths	Republic of Azerbaijan	Escherichia coli	2.86682	1.99644	3.9763	2.87 (2.00 - 3.98)
Deaths	Republic of Azerbaijan	Fungus	1.35466	0.922643	1.9574	1.35 (0.92 - 1.96)
Deaths	Republic of Azerbaijan	Haemophilus influenzae	1.3093	0.917446	1.83984	1.31 (0.92 - 1.84)
Deaths	Republic of Azerbaijan	Klebsiella pneumoniae	4.39742	3.08216	6.08993	4.40 (3.08 - 6.09)
Deaths	Republic of Azerbaijan	Legionella spp	1.97278	1.35114	2.75875	1.97 (1.35 - 2.76)
Deaths	Republic of Azerbaijan	Listeria monocytogenes	0.0444003	0.0291605	0.0632536	0.04 (0.03 - 0.06)
Deaths	Republic of Azerbaijan	Mycoplasma	1.08777	0.747164	1.51845	1.09 (0.75 - 1.52)
Deaths	Republic of Azerbaijan	Other bacterial pathogen	4.67501	3.24541	6.52717	4.68 (3.25 - 6.53)
Deaths	Republic of Azerbaijan	Other viral etiologies of LRI	2.22675	1.53979	3.12158	2.23 (1.54 - 3.12)
Deaths	Republic of Azerbaijan	Polymicrobial	0.348444	0.193038	0.588324	0.35 (0.19 - 0.59)
Deaths	Republic of Azerbaijan	Pseudomonas aeruginosa	3.18701	2.20931	4.49784	3.19 (2.21 - 4.50)
Deaths	Republic of Azerbaijan	Staphylococcus aureus	12.7955	8.86968	17.9086	12.80 (8.87 - 17.91)
Deaths	Republic of Azerbaijan	Viral etiologies of meningitis	0.0722856	0.0482024	0.101741	0.07 (0.05 - 0.10)
Deaths	Republic of Azerbaijan	Streptococcus pneumoniae	10.6686	7.42551	14.8811	10.67 (7.43 - 14.88)
Deaths	Republic of Azerbaijan	Neisseria meningitidis	0.0521036	0.0346988	0.073859	0.05 (0.03 - 0.07)
Deaths	Georgia	Cholera	0.0460237	0.0273136	0.0711941	0.05 (0.03 - 0.07)
Deaths	Georgia	Non-typhoidal Salmonella	0.00098565	0	0.00265934	0.00 (0.00 - 0.00)
Deaths	Georgia	Shigella	0.00335021	0.00179454	0.00540631	0.00 (0.00 - 0.01)
Deaths	Georgia	Enteropathogenic E coli	6.2149e-05	2.43838e-05	0.00011333	0.00 (0.00 - 0.00)
Deaths	Georgia	Enterotoxigenic E coli	0.0172914	0.0100432	0.0271627	0.02 (0.01 - 0.03)
Deaths	Georgia	Campylobacter	0.00715328	0.0012873	0.018932	0.01 (0.00 - 0.02)
Deaths	Georgia	Entamoeba	0.00663292	0.0029613	0.0127801	0.01 (0.00 - 0.01)
Deaths	Georgia	Cryptosporidium	0.0166715	0.00954028	0.0253763	0.02 (0.01 - 0.03)
Deaths	Georgia	Rotavirus	0.0122693	0.0082833	0.0166117	0.01 (0.01 - 0.02)
Deaths	Georgia	Aeromonas	0.000166117	7.12312e-05	0.000306679	0.00 (0.00 - 0.00)
Deaths	Georgia	Clostridium difficile	0.285722	0.19774	0.379383	0.29 (0.20 - 0.38)
Deaths	Georgia	Norovirus	0.0442742	0.00624389	0.0798445	0.04 (0.01 - 0.08)
Deaths	Georgia	Adenovirus	0.00360564	0.00191748	0.00582146	0.00 (0.00 - 0.01)
Deaths	Georgia	Influenza	0.291178	0.0645069	0.936138	0.29 (0.06 - 0.94)
Deaths	Georgia	Respiratory syncytial virus	0.0161283	0.00355701	0.0514142	0.02 (0.00 - 0.05)
Deaths	Georgia	Group B streptococcus	3.16046	2.56381	3.7758	3.16 (2.56 - 3.78)
Deaths	Georgia	Acinetobacter baumannii	3.76114	3.01258	4.54149	3.76 (3.01 - 4.54)
Deaths	Georgia	Chlamydia spp	2.71503	2.22891	3.24285	2.72 (2.23 - 3.24)
Deaths	Georgia	Enterobacter spp	2.09418	1.68837	2.54321	2.09 (1.69 - 2.54)
Deaths	Georgia	Escherichia coli	6.87889	5.67065	8.2681	6.88 (5.67 - 8.27)
Deaths	Georgia	Fungus	3.42982	2.78062	4.17352	3.43 (2.78 - 4.17)
Deaths	Georgia	Haemophilus influenzae	3.17547	2.61261	3.75489	3.18 (2.61 - 3.75)
Deaths	Georgia	Klebsiella pneumoniae	11.2831	9.36175	13.436	11.28 (9.36 - 13.44)
Deaths	Georgia	Legionella spp	5.34114	4.34934	6.36279	5.34 (4.35 - 6.36)
Deaths	Georgia	Listeria monocytogenes	0.0522427	0.0412507	0.0648742	0.05 (0.04 - 0.06)
Deaths	Georgia	Mycoplasma	2.80128	2.3117	3.33557	2.80 (2.31 - 3.34)
Deaths	Georgia	Other bacterial pathogen	11.3893	9.22936	13.6393	11.39 (9.23 - 13.64)
Deaths	Georgia	Other viral etiologies of LRI	6.23435	5.13471	7.43624	6.23 (5.13 - 7.44)
Deaths	Georgia	Polymicrobial	0.831092	0.528127	1.2952	0.83 (0.53 - 1.30)
Deaths	Georgia	Pseudomonas aeruginosa	8.9223	7.41526	10.6428	8.92 (7.42 - 10.64)
Deaths	Georgia	Staphylococcus aureus	33.3844	27.5093	39.5018	33.38 (27.51 - 39.50)
Deaths	Georgia	Viral etiologies of meningitis	0.0813612	0.0663666	0.0967464	0.08 (0.07 - 0.10)
Deaths	Georgia	Streptococcus pneumoniae	28.4382	23.5249	33.7205	28.44 (23.52 - 33.72)
Deaths	Georgia	Neisseria meningitidis	0.0588385	0.0476801	0.0701557	0.06 (0.05 - 0.07)
Deaths	Republic of Kazakhstan	Cholera	0.0203929	0.0121476	0.0321481	0.02 (0.01 - 0.03)
Deaths	Republic of Kazakhstan	Non-typhoidal Salmonella	0.00117406	0	0.00324566	0.00 (0.00 - 0.00)
Deaths	Republic of Kazakhstan	Shigella	0.0040244	0.00211669	0.00666696	0.00 (0.00 - 0.01)
Deaths	Republic of Kazakhstan	Enteropathogenic E coli	7.51656e-05	2.93206e-05	0.000140153	0.00 (0.00 - 0.00)
Deaths	Republic of Kazakhstan	Enterotoxigenic E coli	0.0239346	0.0136714	0.0380094	0.02 (0.01 - 0.04)
Deaths	Republic of Kazakhstan	Campylobacter	0.00921668	0.00162909	0.0240313	0.01 (0.00 - 0.02)
Deaths	Republic of Kazakhstan	Entamoeba	0.00777048	0.0034552	0.015414	0.01 (0.00 - 0.02)
Deaths	Republic of Kazakhstan	Cryptosporidium	0.023915	0.013847	0.0364096	0.02 (0.01 - 0.04)
Deaths	Republic of Kazakhstan	Rotavirus	0.0149837	0.0100828	0.0210623	0.01 (0.01 - 0.02)
Deaths	Republic of Kazakhstan	Aeromonas	0.000213508	8.77752e-05	0.000407877	0.00 (0.00 - 0.00)
Deaths	Republic of Kazakhstan	Clostridium difficile	0.350243	0.233842	0.471249	0.35 (0.23 - 0.47)
Deaths	Republic of Kazakhstan	Norovirus	0.0556966	0.00767198	0.101856	0.06 (0.01 - 0.10)
Deaths	Republic of Kazakhstan	Adenovirus	0.00466578	0.00239954	0.0076115	0.00 (0.00 - 0.01)
Deaths	Republic of Kazakhstan	Influenza	2.86113	1.04853	5.76719	2.86 (1.05 - 5.77)
Deaths	Republic of Kazakhstan	Respiratory syncytial virus	0.146456	0.05305	0.297603	0.15 (0.05 - 0.30)
Deaths	Republic of Kazakhstan	Group B streptococcus	2.55954	2.07503	3.04546	2.56 (2.08 - 3.05)
Deaths	Republic of Kazakhstan	Acinetobacter baumannii	2.27466	1.8199	2.74307	2.27 (1.82 - 2.74)
Deaths	Republic of Kazakhstan	Chlamydia spp	1.83637	1.49579	2.18911	1.84 (1.50 - 2.19)
Deaths	Republic of Kazakhstan	Enterobacter spp	1.75398	1.41336	2.10567	1.75 (1.41 - 2.11)
Deaths	Republic of Kazakhstan	Escherichia coli	5.64252	4.61822	6.71014	5.64 (4.62 - 6.71)
Deaths	Republic of Kazakhstan	Fungus	2.6992	2.17461	3.28938	2.70 (2.17 - 3.29)
Deaths	Republic of Kazakhstan	Haemophilus influenzae	2.3422	1.90963	2.80175	2.34 (1.91 - 2.80)
Deaths	Republic of Kazakhstan	Klebsiella pneumoniae	8.26819	6.77633	9.80548	8.27 (6.78 - 9.81)
Deaths	Republic of Kazakhstan	Legionella spp	4.29613	3.4825	5.11072	4.30 (3.48 - 5.11)
Deaths	Republic of Kazakhstan	Listeria monocytogenes	0.0718447	0.056908	0.0881429	0.07 (0.06 - 0.09)
Deaths	Republic of Kazakhstan	Mycoplasma	1.99671	1.64437	2.37504	2.00 (1.64 - 2.38)
Deaths	Republic of Kazakhstan	Other bacterial pathogen	8.13817	6.58544	9.79837	8.14 (6.59 - 9.80)
Deaths	Republic of Kazakhstan	Other viral etiologies of LRI	4.65867	3.82235	5.52762	4.66 (3.82 - 5.53)
Deaths	Republic of Kazakhstan	Polymicrobial	0.638015	0.394507	0.989559	0.64 (0.39 - 0.99)
Deaths	Republic of Kazakhstan	Pseudomonas aeruginosa	7.13011	5.84171	8.46085	7.13 (5.84 - 8.46)
Deaths	Republic of Kazakhstan	Staphylococcus aureus	28.3637	23.2133	33.466	28.36 (23.21 - 33.47)
Deaths	Republic of Kazakhstan	Viral etiologies of meningitis	0.106508	0.087163	0.128349	0.11 (0.09 - 0.13)
Deaths	Republic of Kazakhstan	Streptococcus pneumoniae	17.5765	14.404	20.7619	17.58 (14.40 - 20.76)
Deaths	Republic of Kazakhstan	Neisseria meningitidis	0.0727625	0.0594009	0.0873415	0.07 (0.06 - 0.09)
Deaths	Kyrgyz Republic	Cholera	0.0490679	0.0297184	0.0758914	0.05 (0.03 - 0.08)
Deaths	Kyrgyz Republic	Non-typhoidal Salmonella	0.00129905	0	0.00354177	0.00 (0.00 - 0.00)
Deaths	Kyrgyz Republic	Shigella	0.00444293	0.00235136	0.00738157	0.00 (0.00 - 0.01)
Deaths	Kyrgyz Republic	Enteropathogenic E coli	8.4712e-05	3.32349e-05	0.000157551	0.00 (0.00 - 0.00)
Deaths	Kyrgyz Republic	Enterotoxigenic E coli	0.0246411	0.0139552	0.0390579	0.02 (0.01 - 0.04)
Deaths	Kyrgyz Republic	Campylobacter	0.00972376	0.0016549	0.0254463	0.01 (0.00 - 0.03)
Deaths	Kyrgyz Republic	Entamoeba	0.00869472	0.00376568	0.0179467	0.01 (0.00 - 0.02)
Deaths	Kyrgyz Republic	Cryptosporidium	0.0238676	0.0138377	0.0374933	0.02 (0.01 - 0.04)
Deaths	Kyrgyz Republic	Rotavirus	0.0100817	0.00676263	0.0141191	0.01 (0.01 - 0.01)
Deaths	Kyrgyz Republic	Aeromonas	0.0002259	9.39813e-05	0.000423485	0.00 (0.00 - 0.00)
Deaths	Kyrgyz Republic	Clostridium difficile	0.305379	0.189589	0.439724	0.31 (0.19 - 0.44)
Deaths	Kyrgyz Republic	Norovirus	0.05975	0.00890849	0.110231	0.06 (0.01 - 0.11)
Deaths	Kyrgyz Republic	Adenovirus	0.00494655	0.00254325	0.00811209	0.00 (0.00 - 0.01)
Deaths	Kyrgyz Republic	Influenza	1.23273	0.363134	2.82026	1.23 (0.36 - 2.82)
Deaths	Kyrgyz Republic	Respiratory syncytial virus	0.0661243	0.019252	0.149627	0.07 (0.02 - 0.15)
Deaths	Kyrgyz Republic	Group B streptococcus	0.771662	0.615191	0.959011	0.77 (0.62 - 0.96)
Deaths	Kyrgyz Republic	Acinetobacter baumannii	1.02996	0.811424	1.30162	1.03 (0.81 - 1.30)
Deaths	Kyrgyz Republic	Chlamydia spp	0.633761	0.496285	0.790805	0.63 (0.50 - 0.79)
Deaths	Kyrgyz Republic	Enterobacter spp	0.485272	0.374859	0.60877	0.49 (0.37 - 0.61)
Deaths	Kyrgyz Republic	Escherichia coli	1.63907	1.29227	2.03999	1.64 (1.29 - 2.04)
Deaths	Kyrgyz Republic	Fungus	0.852128	0.662121	1.07277	0.85 (0.66 - 1.07)
Deaths	Kyrgyz Republic	Haemophilus influenzae	0.670029	0.536361	0.825996	0.67 (0.54 - 0.83)
Deaths	Kyrgyz Republic	Klebsiella pneumoniae	2.70489	2.15511	3.33479	2.70 (2.16 - 3.33)
Deaths	Kyrgyz Republic	Legionella spp	1.14696	0.902088	1.42648	1.15 (0.90 - 1.43)
Deaths	Kyrgyz Republic	Listeria monocytogenes	0.0413521	0.0316774	0.0532237	0.04 (0.03 - 0.05)
Deaths	Kyrgyz Republic	Mycoplasma	0.619635	0.495667	0.766021	0.62 (0.50 - 0.77)
Deaths	Kyrgyz Republic	Other bacterial pathogen	2.60378	2.02637	3.27938	2.60 (2.03 - 3.28)
Deaths	Kyrgyz Republic	Other viral etiologies of LRI	1.31127	1.05285	1.61662	1.31 (1.05 - 1.62)
Deaths	Kyrgyz Republic	Polymicrobial	0.206518	0.124003	0.33341	0.21 (0.12 - 0.33)
Deaths	Kyrgyz Republic	Pseudomonas aeruginosa	1.973	1.5672	2.43447	1.97 (1.57 - 2.43)
Deaths	Kyrgyz Republic	Staphylococcus aureus	7.61569	6.06571	9.40906	7.62 (6.07 - 9.41)
Deaths	Kyrgyz Republic	Viral etiologies of meningitis	0.0664805	0.0524816	0.0831638	0.07 (0.05 - 0.08)
Deaths	Kyrgyz Republic	Streptococcus pneumoniae	6.27301	5.02437	7.72648	6.27 (5.02 - 7.73)
Deaths	Kyrgyz Republic	Neisseria meningitidis	0.0509668	0.0404708	0.0635939	0.05 (0.04 - 0.06)
Deaths	Mongolia	Cholera	0.120483	0.0577952	0.222104	0.12 (0.06 - 0.22)
Deaths	Mongolia	Non-typhoidal Salmonella	0.000362788	0	0.0012186	0.00 (0.00 - 0.00)
Deaths	Mongolia	Shigella	0.00126009	0.000495112	0.00266772	0.00 (0.00 - 0.00)
Deaths	Mongolia	Enteropathogenic E coli	2.32727e-05	7.18979e-06	5.09e-05	0.00 (0.00 - 0.00)
Deaths	Mongolia	Enterotoxigenic E coli	0.00677136	0.00279912	0.0142185	0.01 (0.00 - 0.01)
Deaths	Mongolia	Campylobacter	0.00275064	0.000381989	0.00838073	0.00 (0.00 - 0.01)
Deaths	Mongolia	Entamoeba	0.00246095	0.000850504	0.0056821	0.00 (0.00 - 0.01)
Deaths	Mongolia	Cryptosporidium	0.00662713	0.00259947	0.0139301	0.01 (0.00 - 0.01)
Deaths	Mongolia	Rotavirus	0.0048468	0.00225383	0.0091743	0.00 (0.00 - 0.01)
Deaths	Mongolia	Aeromonas	6.30641e-05	2.05594e-05	0.000137718	0.00 (0.00 - 0.00)
Deaths	Mongolia	Clostridium difficile	0.126389	0.0625009	0.220981	0.13 (0.06 - 0.22)
Deaths	Mongolia	Norovirus	0.0167092	0.00216776	0.0376827	0.02 (0.00 - 0.04)
Deaths	Mongolia	Adenovirus	0.0013905	0.00050943	0.00304167	0.00 (0.00 - 0.00)
Deaths	Mongolia	Influenza	0.172001	0.010412	0.696351	0.17 (0.01 - 0.70)
Deaths	Mongolia	Respiratory syncytial virus	0.00920191	0.000559596	0.0368324	0.01 (0.00 - 0.04)
Deaths	Mongolia	Group B streptococcus	1.09011	0.803436	1.44499	1.09 (0.80 - 1.44)
Deaths	Mongolia	Acinetobacter baumannii	2.22837	1.56543	3.02465	2.23 (1.57 - 3.02)
Deaths	Mongolia	Chlamydia spp	0.934971	0.671969	1.25449	0.93 (0.67 - 1.25)
Deaths	Mongolia	Enterobacter spp	0.634356	0.437744	0.866812	0.63 (0.44 - 0.87)
Deaths	Mongolia	Escherichia coli	2.23679	1.63893	2.98309	2.24 (1.64 - 2.98)
Deaths	Mongolia	Fungus	1.19166	0.846701	1.62086	1.19 (0.85 - 1.62)
Deaths	Mongolia	Haemophilus influenzae	0.770872	0.562548	1.02514	0.77 (0.56 - 1.03)
Deaths	Mongolia	Klebsiella pneumoniae	4.07216	2.98921	5.40828	4.07 (2.99 - 5.41)
Deaths	Mongolia	Legionella spp	1.28772	0.927435	1.72373	1.29 (0.93 - 1.72)
Deaths	Mongolia	Listeria monocytogenes	0.094842	0.0633362	0.136642	0.09 (0.06 - 0.14)
Deaths	Mongolia	Mycoplasma	0.793584	0.570747	1.06854	0.79 (0.57 - 1.07)
Deaths	Mongolia	Other bacterial pathogen	3.64309	2.63069	4.87951	3.64 (2.63 - 4.88)
Deaths	Mongolia	Other viral etiologies of LRI	1.58274	1.14146	2.12724	1.58 (1.14 - 2.13)
Deaths	Mongolia	Polymicrobial	0.317441	0.190472	0.509969	0.32 (0.19 - 0.51)
Deaths	Mongolia	Pseudomonas aeruginosa	2.52833	1.80416	3.40652	2.53 (1.80 - 3.41)
Deaths	Mongolia	Staphylococcus aureus	9.92685	7.18269	13.2589	9.93 (7.18 - 13.26)
Deaths	Mongolia	Viral etiologies of meningitis	0.163776	0.11319	0.227807	0.16 (0.11 - 0.23)
Deaths	Mongolia	Streptococcus pneumoniae	9.08953	6.64816	12.0595	9.09 (6.65 - 12.06)
Deaths	Mongolia	Neisseria meningitidis	0.143999	0.0993013	0.198706	0.14 (0.10 - 0.20)
Deaths	Republic of Tajikistan	Cholera	1.48092	0.90848	2.21525	1.48 (0.91 - 2.22)
Deaths	Republic of Tajikistan	Non-typhoidal Salmonella	0.00828326	0	0.0289628	0.01 (0.00 - 0.03)
Deaths	Republic of Tajikistan	Shigella	0.0406	0.0146868	0.0857739	0.04 (0.01 - 0.09)
Deaths	Republic of Tajikistan	Enteropathogenic E coli	0.000567021	0.000167949	0.00129712	0.00 (0.00 - 0.00)
Deaths	Republic of Tajikistan	Enterotoxigenic E coli	0.1298	0.0495786	0.282806	0.13 (0.05 - 0.28)
Deaths	Republic of Tajikistan	Campylobacter	0.04676	0.00628196	0.141909	0.05 (0.01 - 0.14)
Deaths	Republic of Tajikistan	Entamoeba	0.0560376	0.017517	0.135759	0.06 (0.02 - 0.14)
Deaths	Republic of Tajikistan	Cryptosporidium	0.19457	0.0733986	0.424069	0.19 (0.07 - 0.42)
Deaths	Republic of Tajikistan	Rotavirus	0.182723	0.0767618	0.336011	0.18 (0.08 - 0.34)
Deaths	Republic of Tajikistan	Aeromonas	0.00136296	0.00043007	0.00319118	0.00 (0.00 - 0.00)
Deaths	Republic of Tajikistan	Clostridium difficile	0.351563	0.189587	0.601766	0.35 (0.19 - 0.60)
Deaths	Republic of Tajikistan	Norovirus	0.293885	0.0385142	0.73225	0.29 (0.04 - 0.73)
Deaths	Republic of Tajikistan	Adenovirus	0.0293361	0.00945183	0.0630951	0.03 (0.01 - 0.06)
Deaths	Republic of Tajikistan	Influenza	1.258	0.534017	2.37349	1.26 (0.53 - 2.37)
Deaths	Republic of Tajikistan	Respiratory syncytial virus	0.0649338	0.0275577	0.123331	0.06 (0.03 - 0.12)
Deaths	Republic of Tajikistan	Group B streptococcus	2.06326	1.48422	2.78061	2.06 (1.48 - 2.78)
Deaths	Republic of Tajikistan	Acinetobacter baumannii	5.06353	3.54877	7.02994	5.06 (3.55 - 7.03)
Deaths	Republic of Tajikistan	Chlamydia spp	2.10568	1.49541	2.88075	2.11 (1.50 - 2.88)
Deaths	Republic of Tajikistan	Enterobacter spp	1.20795	0.817046	1.69641	1.21 (0.82 - 1.70)
Deaths	Republic of Tajikistan	Escherichia coli	4.38054	3.11883	5.95514	4.38 (3.12 - 5.96)
Deaths	Republic of Tajikistan	Fungus	2.31987	1.61691	3.19673	2.32 (1.62 - 3.20)
Deaths	Republic of Tajikistan	Haemophilus influenzae	1.58572	1.13749	2.13229	1.59 (1.14 - 2.13)
Deaths	Republic of Tajikistan	Klebsiella pneumoniae	8.27258	5.8935	11.1181	8.27 (5.89 - 11.12)
Deaths	Republic of Tajikistan	Legionella spp	2.46061	1.72569	3.35402	2.46 (1.73 - 3.35)
Deaths	Republic of Tajikistan	Listeria monocytogenes	0.114286	0.0725617	0.169431	0.11 (0.07 - 0.17)
Deaths	Republic of Tajikistan	Mycoplasma	1.66158	1.18209	2.248	1.66 (1.18 - 2.25)
Deaths	Republic of Tajikistan	Other bacterial pathogen	7.75356	5.43085	10.5209	7.75 (5.43 - 10.52)
Deaths	Republic of Tajikistan	Other viral etiologies of LRI	3.14052	2.23856	4.24715	3.14 (2.24 - 4.25)
Deaths	Republic of Tajikistan	Polymicrobial	0.659172	0.390429	1.07404	0.66 (0.39 - 1.07)
Deaths	Republic of Tajikistan	Pseudomonas aeruginosa	4.80822	3.4289	6.49834	4.81 (3.43 - 6.50)
Deaths	Republic of Tajikistan	Staphylococcus aureus	18.8323	13.4274	25.5709	18.83 (13.43 - 25.57)
Deaths	Republic of Tajikistan	Viral etiologies of meningitis	0.206334	0.133538	0.299587	0.21 (0.13 - 0.30)
Deaths	Republic of Tajikistan	Streptococcus pneumoniae	20.0589	14.4158	26.9604	20.06 (14.42 - 26.96)
Deaths	Republic of Tajikistan	Neisseria meningitidis	0.185447	0.120412	0.268453	0.19 (0.12 - 0.27)
Deaths	Turkmenistan	Cholera	0.493628	0.340584	0.63943	0.49 (0.34 - 0.64)
Deaths	Turkmenistan	Non-typhoidal Salmonella	0.00178603	0	0.00496508	0.00 (0.00 - 0.00)
Deaths	Turkmenistan	Shigella	0.00606953	0.00315434	0.0100318	0.01 (0.00 - 0.01)
Deaths	Turkmenistan	Enteropathogenic E coli	0.000115173	4.45227e-05	0.000212226	0.00 (0.00 - 0.00)
Deaths	Turkmenistan	Enterotoxigenic E coli	0.0307804	0.017517	0.0505039	0.03 (0.02 - 0.05)
Deaths	Turkmenistan	Campylobacter	0.0127346	0.00206617	0.0323543	0.01 (0.00 - 0.03)
Deaths	Turkmenistan	Entamoeba	0.0120086	0.00528433	0.0240448	0.01 (0.01 - 0.02)
Deaths	Turkmenistan	Cryptosporidium	0.0291812	0.0160241	0.0468461	0.03 (0.02 - 0.05)
Deaths	Turkmenistan	Rotavirus	0.0221495	0.0144813	0.0319659	0.02 (0.01 - 0.03)
Deaths	Turkmenistan	Aeromonas	0.000295965	0.00012354	0.000548848	0.00 (0.00 - 0.00)
Deaths	Turkmenistan	Clostridium difficile	0.348201	0.212677	0.519105	0.35 (0.21 - 0.52)
Deaths	Turkmenistan	Norovirus	0.079108	0.0105493	0.145368	0.08 (0.01 - 0.15)
Deaths	Turkmenistan	Adenovirus	0.00646706	0.0032975	0.0110612	0.01 (0.00 - 0.01)
Deaths	Turkmenistan	Influenza	0.556002	0.255113	0.997862	0.56 (0.26 - 1.00)
Deaths	Turkmenistan	Respiratory syncytial virus	0.0335182	0.0155558	0.0601674	0.03 (0.02 - 0.06)
Deaths	Turkmenistan	Group B streptococcus	0.899901	0.690978	1.15512	0.90 (0.69 - 1.16)
Deaths	Turkmenistan	Acinetobacter baumannii	1.47098	1.10196	1.91642	1.47 (1.10 - 1.92)
Deaths	Turkmenistan	Chlamydia spp	0.791548	0.604821	1.01981	0.79 (0.60 - 1.02)
Deaths	Turkmenistan	Enterobacter spp	0.553783	0.408012	0.722649	0.55 (0.41 - 0.72)
Deaths	Turkmenistan	Escherichia coli	1.84334	1.40755	2.37824	1.84 (1.41 - 2.38)
Deaths	Turkmenistan	Fungus	1.00312	0.754067	1.29116	1.00 (0.75 - 1.29)
Deaths	Turkmenistan	Haemophilus influenzae	0.748865	0.574903	0.953824	0.75 (0.57 - 0.95)
Deaths	Turkmenistan	Klebsiella pneumoniae	3.37262	2.57479	4.2766	3.37 (2.57 - 4.28)
Deaths	Turkmenistan	Legionella spp	1.34341	1.01314	1.72739	1.34 (1.01 - 1.73)
Deaths	Turkmenistan	Listeria monocytogenes	0.0464693	0.0329206	0.0630947	0.05 (0.03 - 0.06)
Deaths	Turkmenistan	Mycoplasma	0.770525	0.590848	0.985834	0.77 (0.59 - 0.99)
Deaths	Turkmenistan	Other bacterial pathogen	3.18729	2.42028	4.11282	3.19 (2.42 - 4.11)
Deaths	Turkmenistan	Other viral etiologies of LRI	1.63748	1.25268	2.08347	1.64 (1.25 - 2.08)
Deaths	Turkmenistan	Polymicrobial	0.241767	0.144781	0.3916	0.24 (0.14 - 0.39)
Deaths	Turkmenistan	Pseudomonas aeruginosa	2.38496	1.81691	3.05355	2.38 (1.82 - 3.05)
Deaths	Turkmenistan	Staphylococcus aureus	8.62391	6.59548	11.023	8.62 (6.60 - 11.02)
Deaths	Turkmenistan	Viral etiologies of meningitis	0.0757398	0.0552187	0.10181	0.08 (0.06 - 0.10)
Deaths	Turkmenistan	Streptococcus pneumoniae	8.71817	6.65959	11.1147	8.72 (6.66 - 11.11)
Deaths	Turkmenistan	Neisseria meningitidis	0.0614649	0.0444634	0.0833296	0.06 (0.04 - 0.08)
Deaths	Republic of Uzbekistan	Cholera	0.0262017	0.0156945	0.0422544	0.03 (0.02 - 0.04)
Deaths	Republic of Uzbekistan	Non-typhoidal Salmonella	0.00116055	0	0.00338572	0.00 (0.00 - 0.00)
Deaths	Republic of Uzbekistan	Shigella	0.00269887	0.00140335	0.00459357	0.00 (0.00 - 0.00)
Deaths	Republic of Uzbekistan	Enteropathogenic E coli	7.50737e-05	2.93198e-05	0.000139883	0.00 (0.00 - 0.00)
Deaths	Republic of Uzbekistan	Enterotoxigenic E coli	0.0225103	0.0129486	0.0371116	0.02 (0.01 - 0.04)
Deaths	Republic of Uzbekistan	Campylobacter	0.006565	0.00108096	0.0173134	0.01 (0.00 - 0.02)
Deaths	Republic of Uzbekistan	Entamoeba	0.00721435	0.00323328	0.0141875	0.01 (0.00 - 0.01)
Deaths	Republic of Uzbekistan	Cryptosporidium	0.0133661	0.00738702	0.0213599	0.01 (0.01 - 0.02)
Deaths	Republic of Uzbekistan	Rotavirus	0.0150632	0.00994881	0.0212086	0.02 (0.01 - 0.02)
Deaths	Republic of Uzbekistan	Aeromonas	0.000183992	7.6063e-05	0.000344559	0.00 (0.00 - 0.00)
Deaths	Republic of Uzbekistan	Clostridium difficile	0.295717	0.19331	0.408159	0.30 (0.19 - 0.41)
Deaths	Republic of Uzbekistan	Norovirus	0.0607222	0.00881764	0.112502	0.06 (0.01 - 0.11)
Deaths	Republic of Uzbekistan	Adenovirus	0.00571312	0.00296893	0.00976167	0.01 (0.00 - 0.01)
Deaths	Republic of Uzbekistan	Influenza	0.600554	0.266832	1.0922	0.60 (0.27 - 1.09)
Deaths	Republic of Uzbekistan	Respiratory syncytial virus	0.0302329	0.0134448	0.0557708	0.03 (0.01 - 0.06)
Deaths	Republic of Uzbekistan	Group B streptococcus	0.873631	0.703786	1.05623	0.87 (0.70 - 1.06)
Deaths	Republic of Uzbekistan	Acinetobacter baumannii	1.11874	0.901097	1.38096	1.12 (0.90 - 1.38)
Deaths	Republic of Uzbekistan	Chlamydia spp	0.720674	0.582682	0.871908	0.72 (0.58 - 0.87)
Deaths	Republic of Uzbekistan	Enterobacter spp	0.557479	0.44189	0.68292	0.56 (0.44 - 0.68)
Deaths	Republic of Uzbekistan	Escherichia coli	1.90315	1.55297	2.29767	1.90 (1.55 - 2.30)
Deaths	Republic of Uzbekistan	Fungus	0.960596	0.768953	1.17341	0.96 (0.77 - 1.17)
Deaths	Republic of Uzbekistan	Haemophilus influenzae	0.761153	0.62049	0.911728	0.76 (0.62 - 0.91)
Deaths	Republic of Uzbekistan	Klebsiella pneumoniae	3.0248	2.46992	3.60953	3.02 (2.47 - 3.61)
Deaths	Republic of Uzbekistan	Legionella spp	1.28832	1.04514	1.55426	1.29 (1.05 - 1.55)
Deaths	Republic of Uzbekistan	Listeria monocytogenes	0.0393033	0.0301372	0.0509355	0.04 (0.03 - 0.05)
Deaths	Republic of Uzbekistan	Mycoplasma	0.691748	0.562574	0.831951	0.69 (0.56 - 0.83)
Deaths	Republic of Uzbekistan	Other bacterial pathogen	2.95429	2.36701	3.55995	2.95 (2.37 - 3.56)
Deaths	Republic of Uzbekistan	Other viral etiologies of LRI	1.45161	1.19027	1.74046	1.45 (1.19 - 1.74)
Deaths	Republic of Uzbekistan	Polymicrobial	0.238738	0.14818	0.368332	0.24 (0.15 - 0.37)
Deaths	Republic of Uzbekistan	Pseudomonas aeruginosa	2.20947	1.79862	2.63866	2.21 (1.80 - 2.64)
Deaths	Republic of Uzbekistan	Staphylococcus aureus	8.80545	7.18252	10.5169	8.81 (7.18 - 10.52)
Deaths	Republic of Uzbekistan	Viral etiologies of meningitis	0.0633593	0.0502679	0.0790406	0.06 (0.05 - 0.08)
Deaths	Republic of Uzbekistan	Streptococcus pneumoniae	6.75199	5.53975	8.08157	6.75 (5.54 - 8.08)
Deaths	Republic of Uzbekistan	Neisseria meningitidis	0.0476671	0.0375114	0.059758	0.05 (0.04 - 0.06)
Deaths	Brunei Darussalam	Cholera	0	0	0	0.00 (0.00 - 0.00)
Deaths	Brunei Darussalam	Non-typhoidal Salmonella	0.113064	0	0.372523	0.11 (0.00 - 0.37)
Deaths	Brunei Darussalam	Shigella	0.00986802	0.00364972	0.0206239	0.01 (0.00 - 0.02)
Deaths	Brunei Darussalam	Enteropathogenic E coli	0.00152281	0.000460623	0.00334885	0.00 (0.00 - 0.00)
Deaths	Brunei Darussalam	Enterotoxigenic E coli	0.122369	0.0436161	0.252201	0.12 (0.04 - 0.25)
Deaths	Brunei Darussalam	Campylobacter	0.0721476	0.0100124	0.208149	0.07 (0.01 - 0.21)
Deaths	Brunei Darussalam	Entamoeba	0.0651168	0.0220604	0.149611	0.07 (0.02 - 0.15)
Deaths	Brunei Darussalam	Cryptosporidium	0.0358767	0.0137276	0.0736662	0.04 (0.01 - 0.07)
Deaths	Brunei Darussalam	Rotavirus	0.239284	0.107628	0.419007	0.24 (0.11 - 0.42)
Deaths	Brunei Darussalam	Aeromonas	0.0012282	0.000380401	0.00274503	0.00 (0.00 - 0.00)
Deaths	Brunei Darussalam	Clostridium difficile	1.51661	0.967415	2.33027	1.52 (0.97 - 2.33)
Deaths	Brunei Darussalam	Norovirus	0.846921	0.110939	1.89873	0.85 (0.11 - 1.90)
Deaths	Brunei Darussalam	Adenovirus	0.0162099	0.00520013	0.0357261	0.02 (0.01 - 0.04)
Deaths	Brunei Darussalam	Influenza	0.0417529	0.00645565	0.197488	0.04 (0.01 - 0.20)
Deaths	Brunei Darussalam	Respiratory syncytial virus	0.00285404	0.000439661	0.0134618	0.00 (0.00 - 0.01)
Deaths	Brunei Darussalam	Group B streptococcus	4.73566	3.48287	6.17014	4.74 (3.48 - 6.17)
Deaths	Brunei Darussalam	Acinetobacter baumannii	6.53875	4.69834	8.66997	6.54 (4.70 - 8.67)
Deaths	Brunei Darussalam	Chlamydia spp	3.42612	2.50867	4.4578	3.43 (2.51 - 4.46)
Deaths	Brunei Darussalam	Enterobacter spp	3.20294	2.34113	4.21306	3.20 (2.34 - 4.21)
Deaths	Brunei Darussalam	Escherichia coli	9.46013	6.99872	12.2579	9.46 (7.00 - 12.26)
Deaths	Brunei Darussalam	Fungus	4.55357	3.32982	6.01995	4.55 (3.33 - 6.02)
Deaths	Brunei Darussalam	Haemophilus influenzae	3.52778	2.60878	4.56982	3.53 (2.61 - 4.57)
Deaths	Brunei Darussalam	Klebsiella pneumoniae	17.756	13.1619	23.016	17.76 (13.16 - 23.02)
Deaths	Brunei Darussalam	Legionella spp	7.40949	5.44263	9.67161	7.41 (5.44 - 9.67)
Deaths	Brunei Darussalam	Listeria monocytogenes	0.122844	0.0824381	0.173739	0.12 (0.08 - 0.17)
Deaths	Brunei Darussalam	Mycoplasma	3.7241	2.75934	4.86011	3.72 (2.76 - 4.86)
Deaths	Brunei Darussalam	Other bacterial pathogen	15.4754	11.3545	20.3366	15.48 (11.35 - 20.34)
Deaths	Brunei Darussalam	Other viral etiologies of LRI	9.94576	7.38375	12.8791	9.95 (7.38 - 12.88)
Deaths	Brunei Darussalam	Polymicrobial	1.17182	0.675875	1.95147	1.17 (0.68 - 1.95)
Deaths	Brunei Darussalam	Pseudomonas aeruginosa	15.3996	11.39	19.87	15.40 (11.39 - 19.87)
Deaths	Brunei Darussalam	Staphylococcus aureus	53.6376	39.8154	69.3985	53.64 (39.82 - 69.40)
Deaths	Brunei Darussalam	Viral etiologies of meningitis	0.180167	0.123726	0.252845	0.18 (0.12 - 0.25)
Deaths	Brunei Darussalam	Streptococcus pneumoniae	42.3913	31.5314	54.8598	42.39 (31.53 - 54.86)
Deaths	Brunei Darussalam	Neisseria meningitidis	0.136665	0.0936771	0.191392	0.14 (0.09 - 0.19)
Deaths	Japan	Cholera	0	0	0	0.00 (0.00 - 0.00)
Deaths	Japan	Non-typhoidal Salmonella	0.0853483	0	0.229665	0.09 (0.00 - 0.23)
Deaths	Japan	Shigella	0.00800815	0.00410139	0.0135429	0.01 (0.00 - 0.01)
Deaths	Japan	Enteropathogenic E coli	0.00126553	0.000502533	0.00234625	0.00 (0.00 - 0.00)
Deaths	Japan	Enterotoxigenic E coli	0.0947111	0.0505876	0.151401	0.09 (0.05 - 0.15)
Deaths	Japan	Campylobacter	0.092297	0.0153231	0.240426	0.09 (0.02 - 0.24)
Deaths	Japan	Entamoeba	0.0528532	0.0224274	0.104356	0.05 (0.02 - 0.10)
Deaths	Japan	Cryptosporidium	0.0270015	0.0144616	0.042747	0.03 (0.01 - 0.04)
Deaths	Japan	Rotavirus	0.107764	0.0733158	0.145456	0.11 (0.07 - 0.15)
Deaths	Japan	Aeromonas	0.000983851	0.000399333	0.00188291	0.00 (0.00 - 0.00)
Deaths	Japan	Clostridium difficile	1.31117	0.83701	1.99497	1.31 (0.84 - 1.99)
Deaths	Japan	Norovirus	1.23033	0.170901	2.25571	1.23 (0.17 - 2.26)
Deaths	Japan	Adenovirus	0.031563	0.0159063	0.0537403	0.03 (0.02 - 0.05)
Deaths	Japan	Influenza	0.0381338	0.00162929	0.215628	0.04 (0.00 - 0.22)
Deaths	Japan	Respiratory syncytial virus	0.00269852	0.000116941	0.0153598	0.00 (0.00 - 0.02)
Deaths	Japan	Group B streptococcus	2.33196	1.87663	2.6274	2.33 (1.88 - 2.63)
Deaths	Japan	Acinetobacter baumannii	0.811445	0.626956	0.955612	0.81 (0.63 - 0.96)
Deaths	Japan	Chlamydia spp	1.23264	0.992408	1.39669	1.23 (0.99 - 1.40)
Deaths	Japan	Enterobacter spp	1.82586	1.44267	2.08313	1.83 (1.44 - 2.08)
Deaths	Japan	Escherichia coli	4.97444	4.06368	5.56249	4.97 (4.06 - 5.56)
Deaths	Japan	Fungus	2.01196	1.63466	2.32334	2.01 (1.63 - 2.32)
Deaths	Japan	Haemophilus influenzae	2.68523	2.19861	2.99018	2.69 (2.20 - 2.99)
Deaths	Japan	Klebsiella pneumoniae	6.78856	5.51719	7.53441	6.79 (5.52 - 7.53)
Deaths	Japan	Legionella spp	6.31242	5.16672	7.06572	6.31 (5.17 - 7.07)
Deaths	Japan	Listeria monocytogenes	0.0650805	0.0529742	0.0756993	0.07 (0.05 - 0.08)
Deaths	Japan	Mycoplasma	2.07468	1.69245	2.32755	2.07 (1.69 - 2.33)
Deaths	Japan	Other bacterial pathogen	7.07261	5.51026	8.33464	7.07 (5.51 - 8.33)
Deaths	Japan	Other viral etiologies of LRI	6.97629	5.70256	7.73964	6.98 (5.70 - 7.74)
Deaths	Japan	Polymicrobial	0.39705	0.217531	0.685015	0.40 (0.22 - 0.69)
Deaths	Japan	Pseudomonas aeruginosa	9.43556	7.63723	10.5021	9.44 (7.64 - 10.50)
Deaths	Japan	Staphylococcus aureus	31.6846	25.8631	35.1725	31.68 (25.86 - 35.17)
Deaths	Japan	Viral etiologies of meningitis	0.0751901	0.0621082	0.0847705	0.08 (0.06 - 0.08)
Deaths	Japan	Streptococcus pneumoniae	17.2625	14.0426	19.1331	17.26 (14.04 - 19.13)
Deaths	Japan	Neisseria meningitidis	0.0380745	0.0316322	0.0433549	0.04 (0.03 - 0.04)
Deaths	Republic of Korea	Cholera	0	0	0	0.00 (0.00 - 0.00)
Deaths	Republic of Korea	Non-typhoidal Salmonella	0.0750986	0	0.267721	0.08 (0.00 - 0.27)
Deaths	Republic of Korea	Shigella	0.00956381	0.00315724	0.0220885	0.01 (0.00 - 0.02)
Deaths	Republic of Korea	Enteropathogenic E coli	0.00245928	0.000670735	0.00575541	0.00 (0.00 - 0.01)
Deaths	Republic of Korea	Enterotoxigenic E coli	0.206018	0.0750869	0.465311	0.21 (0.08 - 0.47)
Deaths	Republic of Korea	Campylobacter	0.0694662	0.0087375	0.218388	0.07 (0.01 - 0.22)
Deaths	Republic of Korea	Entamoeba	0.101982	0.031568	0.247567	0.10 (0.03 - 0.25)
Deaths	Republic of Korea	Cryptosporidium	0.0610439	0.0230433	0.134864	0.06 (0.02 - 0.13)
Deaths	Republic of Korea	Rotavirus	0.458243	0.186355	0.919029	0.46 (0.19 - 0.92)
Deaths	Republic of Korea	Aeromonas	0.00200049	0.000612234	0.00460711	0.00 (0.00 - 0.00)
Deaths	Republic of Korea	Clostridium difficile	1.48049	0.949221	2.27891	1.48 (0.95 - 2.28)
Deaths	Republic of Korea	Norovirus	0.756647	0.0991368	1.84174	0.76 (0.10 - 1.84)
Deaths	Republic of Korea	Adenovirus	0.0117224	0.00368625	0.0290958	0.01 (0.00 - 0.03)
Deaths	Republic of Korea	Influenza	0.0050165	0.0035172	0.00682982	0.01 (0.00 - 0.01)
Deaths	Republic of Korea	Respiratory syncytial virus	0.000381011	0.000266558	0.000528757	0.00 (0.00 - 0.00)
Deaths	Republic of Korea	Group B streptococcus	2.57408	1.78391	3.44193	2.57 (1.78 - 3.44)
Deaths	Republic of Korea	Acinetobacter baumannii	1.13273	0.762988	1.55349	1.13 (0.76 - 1.55)
Deaths	Republic of Korea	Chlamydia spp	1.55849	1.08565	2.09251	1.56 (1.09 - 2.09)
Deaths	Republic of Korea	Enterobacter spp	1.96073	1.3502	2.6338	1.96 (1.35 - 2.63)
Deaths	Republic of Korea	Escherichia coli	5.42329	3.79073	7.25764	5.42 (3.79 - 7.26)
Deaths	Republic of Korea	Fungus	2.22687	1.53613	3.00231	2.23 (1.54 - 3.00)
Deaths	Republic of Korea	Haemophilus influenzae	3.05259	2.12881	4.06988	3.05 (2.13 - 4.07)
Deaths	Republic of Korea	Klebsiella pneumoniae	8.14076	5.67316	10.8432	8.14 (5.67 - 10.84)
Deaths	Republic of Korea	Legionella spp	6.9509	4.82428	9.31014	6.95 (4.82 - 9.31)
Deaths	Republic of Korea	Listeria monocytogenes	0.0543396	0.0383686	0.0730744	0.05 (0.04 - 0.07)
Deaths	Republic of Korea	Mycoplasma	2.51596	1.75115	3.37227	2.52 (1.75 - 3.37)
Deaths	Republic of Korea	Other bacterial pathogen	8.62124	5.83077	11.7742	8.62 (5.83 - 11.77)
Deaths	Republic of Korea	Other viral etiologies of LRI	8.25451	5.75757	11.0291	8.25 (5.76 - 11.03)
Deaths	Republic of Korea	Polymicrobial	0.455141	0.235195	0.817791	0.46 (0.24 - 0.82)
Deaths	Republic of Korea	Pseudomonas aeruginosa	10.6097	7.41711	14.2181	10.61 (7.42 - 14.22)
Deaths	Republic of Korea	Staphylococcus aureus	33.8566	23.61	45.1844	33.86 (23.61 - 45.18)
Deaths	Republic of Korea	Viral etiologies of meningitis	0.065035	0.0469705	0.086678	0.07 (0.05 - 0.09)
Deaths	Republic of Korea	Streptococcus pneumoniae	23.7168	16.4942	31.664	23.72 (16.49 - 31.66)
Deaths	Republic of Korea	Neisseria meningitidis	0.0345338	0.0248988	0.0459033	0.03 (0.02 - 0.05)
Deaths	Republic of Singapore	Cholera	0	0	0	0.00 (0.00 - 0.00)
Deaths	Republic of Singapore	Non-typhoidal Salmonella	0.22172	0	0.588997	0.22 (0.00 - 0.59)
Deaths	Republic of Singapore	Shigella	0.0136455	0.00726056	0.0229018	0.01 (0.01 - 0.02)
Deaths	Republic of Singapore	Enteropathogenic E coli	0.0012564	0.000493161	0.00234029	0.00 (0.00 - 0.00)
Deaths	Republic of Singapore	Enterotoxigenic E coli	0.100443	0.0554656	0.162417	0.10 (0.06 - 0.16)
Deaths	Republic of Singapore	Campylobacter	0.0614623	0.0103356	0.161897	0.06 (0.01 - 0.16)
Deaths	Republic of Singapore	Entamoeba	0.0534417	0.02259	0.105968	0.05 (0.02 - 0.11)
Deaths	Republic of Singapore	Cryptosporidium	0.0290737	0.0163637	0.0466393	0.03 (0.02 - 0.05)
Deaths	Republic of Singapore	Rotavirus	0.260412	0.18212	0.353959	0.26 (0.18 - 0.35)
Deaths	Republic of Singapore	Aeromonas	0.00100943	0.000420114	0.00192933	0.00 (0.00 - 0.00)
Deaths	Republic of Singapore	Clostridium difficile	1.4265	0.887541	2.19697	1.43 (0.89 - 2.20)
Deaths	Republic of Singapore	Norovirus	0.698319	0.0993914	1.2924	0.70 (0.10 - 1.29)
Deaths	Republic of Singapore	Adenovirus	0.0132651	0.00614272	0.0228668	0.01 (0.01 - 0.02)
Deaths	Republic of Singapore	Influenza	0.25141	0.0273248	0.873835	0.25 (0.03 - 0.87)
Deaths	Republic of Singapore	Respiratory syncytial virus	0.0178868	0.00193125	0.0623932	0.02 (0.00 - 0.06)
Deaths	Republic of Singapore	Group B streptococcus	6.3175	5.08337	7.25294	6.32 (5.08 - 7.25)
Deaths	Republic of Singapore	Acinetobacter baumannii	2.63533	2.05691	3.13879	2.64 (2.06 - 3.14)
Deaths	Republic of Singapore	Chlamydia spp	3.75015	3.0155	4.32409	3.75 (3.02 - 4.32)
Deaths	Republic of Singapore	Enterobacter spp	4.88604	3.88985	5.66686	4.89 (3.89 - 5.67)
Deaths	Republic of Singapore	Escherichia coli	13.5321	11.1641	15.4669	13.53 (11.16 - 15.47)
Deaths	Republic of Singapore	Fungus	5.61431	4.54013	6.57257	5.61 (4.54 - 6.57)
Deaths	Republic of Singapore	Haemophilus influenzae	7.60594	6.23614	8.64641	7.61 (6.24 - 8.65)
Deaths	Republic of Singapore	Klebsiella pneumoniae	19.3993	15.7899	22.0323	19.40 (15.79 - 22.03)
Deaths	Republic of Singapore	Legionella spp	16.9094	13.7392	19.333	16.91 (13.74 - 19.33)
Deaths	Republic of Singapore	Listeria monocytogenes	0.0636727	0.0505777	0.07797	0.06 (0.05 - 0.08)
Deaths	Republic of Singapore	Mycoplasma	5.99358	4.8993	6.82549	5.99 (4.90 - 6.83)
Deaths	Republic of Singapore	Other bacterial pathogen	20.5745	16.2038	24.5815	20.57 (16.20 - 24.58)
Deaths	Republic of Singapore	Other viral etiologies of LRI	19.2686	15.797	21.8287	19.27 (15.80 - 21.83)
Deaths	Republic of Singapore	Polymicrobial	1.13924	0.638837	1.94433	1.14 (0.64 - 1.94)
Deaths	Republic of Singapore	Pseudomonas aeruginosa	25.3664	20.6968	28.8722	25.37 (20.70 - 28.87)
Deaths	Republic of Singapore	Staphylococcus aureus	83.9907	68.7383	95.2033	83.99 (68.74 - 95.20)
Deaths	Republic of Singapore	Viral etiologies of meningitis	0.0762763	0.0618913	0.0907286	0.08 (0.06 - 0.09)
Deaths	Republic of Singapore	Streptococcus pneumoniae	53.0947	43.4762	60.1561	53.09 (43.48 - 60.16)
Deaths	Republic of Singapore	Neisseria meningitidis	0.0404014	0.0327196	0.048259	0.04 (0.03 - 0.05)
Deaths	Islamic Republic of Iran	Cholera	2.27314	1.41464	3.14789	2.27 (1.41 - 3.15)
Deaths	Islamic Republic of Iran	Non-typhoidal Salmonella	0.142882	0	0.462856	0.14 (0.00 - 0.46)
Deaths	Islamic Republic of Iran	Shigella	0.192367	0.0820082	0.417856	0.19 (0.08 - 0.42)
Deaths	Islamic Republic of Iran	Enteropathogenic E coli	0.00239692	0.000729227	0.00528329	0.00 (0.00 - 0.01)
Deaths	Islamic Republic of Iran	Enterotoxigenic E coli	1.05407	0.480975	2.21852	1.05 (0.48 - 2.22)
Deaths	Islamic Republic of Iran	Campylobacter	0.119244	0.0166628	0.346132	0.12 (0.02 - 0.35)
Deaths	Islamic Republic of Iran	Entamoeba	0.0599636	0.0217967	0.137826	0.06 (0.02 - 0.14)
Deaths	Islamic Republic of Iran	Cryptosporidium	0.458855	0.195582	0.989495	0.46 (0.20 - 0.99)
Deaths	Islamic Republic of Iran	Rotavirus	0.304197	0.1441	0.606274	0.30 (0.14 - 0.61)
Deaths	Islamic Republic of Iran	Aeromonas	0.00504655	0.00171768	0.0114037	0.01 (0.00 - 0.01)
Deaths	Islamic Republic of Iran	Clostridium difficile	0.160784	0.0781893	0.291499	0.16 (0.08 - 0.29)
Deaths	Islamic Republic of Iran	Norovirus	0.60388	0.0739661	1.39579	0.60 (0.07 - 1.40)
Deaths	Islamic Republic of Iran	Adenovirus	0.100618	0.0376515	0.219042	0.10 (0.04 - 0.22)
Deaths	Islamic Republic of Iran	Influenza	8.7668	4.50465	12.8677	8.77 (4.50 - 12.87)
Deaths	Islamic Republic of Iran	Respiratory syncytial virus	0.630887	0.326452	0.929558	0.63 (0.33 - 0.93)
Deaths	Islamic Republic of Iran	Group B streptococcus	1.72848	1.39811	1.99036	1.73 (1.40 - 1.99)
Deaths	Islamic Republic of Iran	Acinetobacter baumannii	1.86613	1.44525	2.21315	1.87 (1.45 - 2.21)
Deaths	Islamic Republic of Iran	Chlamydia spp	1.40316	1.12281	1.62413	1.40 (1.12 - 1.62)
Deaths	Islamic Republic of Iran	Enterobacter spp	1.06334	0.82293	1.26246	1.06 (0.82 - 1.26)
Deaths	Islamic Republic of Iran	Escherichia coli	3.54362	2.8992	4.05743	3.54 (2.90 - 4.06)
Deaths	Islamic Republic of Iran	Fungus	1.59973	1.27465	1.87724	1.60 (1.27 - 1.88)
Deaths	Islamic Republic of Iran	Haemophilus influenzae	1.70251	1.39236	1.94274	1.70 (1.39 - 1.94)
Deaths	Islamic Republic of Iran	Klebsiella pneumoniae	6.38421	5.21166	7.28288	6.38 (5.21 - 7.28)
Deaths	Islamic Republic of Iran	Legionella spp	3.16524	2.56387	3.65846	3.17 (2.56 - 3.66)
Deaths	Islamic Republic of Iran	Listeria monocytogenes	0.194741	0.152319	0.238046	0.19 (0.15 - 0.24)
Deaths	Islamic Republic of Iran	Mycoplasma	1.63973	1.32245	1.88603	1.64 (1.32 - 1.89)
Deaths	Islamic Republic of Iran	Other bacterial pathogen	6.50162	5.08674	7.703	6.50 (5.09 - 7.70)
Deaths	Islamic Republic of Iran	Other viral etiologies of LRI	4.14618	3.34725	4.71781	4.15 (3.35 - 4.72)
Deaths	Islamic Republic of Iran	Polymicrobial	0.373922	0.222082	0.607429	0.37 (0.22 - 0.61)
Deaths	Islamic Republic of Iran	Pseudomonas aeruginosa	5.36428	4.32623	6.15716	5.36 (4.33 - 6.16)
Deaths	Islamic Republic of Iran	Staphylococcus aureus	17.4587	14.1203	19.8872	17.46 (14.12 - 19.89)
Deaths	Islamic Republic of Iran	Viral etiologies of meningitis	0.287659	0.22944	0.345137	0.29 (0.23 - 0.35)
Deaths	Islamic Republic of Iran	Streptococcus pneumoniae	19.9896	16.2783	22.7198	19.99 (16.28 - 22.72)
Deaths	Islamic Republic of Iran	Neisseria meningitidis	0.198522	0.158893	0.238298	0.20 (0.16 - 0.24)
Deaths	Republic of Iraq	Cholera	0.959841	0.582593	1.45911	0.96 (0.58 - 1.46)
Deaths	Republic of Iraq	Non-typhoidal Salmonella	0.15047	0	0.530232	0.15 (0.00 - 0.53)
Deaths	Republic of Iraq	Shigella	0.124344	0.0496074	0.274038	0.12 (0.05 - 0.27)
Deaths	Republic of Iraq	Enteropathogenic E coli	0.00169585	0.000499171	0.00397737	0.00 (0.00 - 0.00)
Deaths	Republic of Iraq	Enterotoxigenic E coli	0.532397	0.212124	1.23807	0.53 (0.21 - 1.24)
Deaths	Republic of Iraq	Campylobacter	0.280528	0.035694	0.874673	0.28 (0.04 - 0.87)
Deaths	Republic of Iraq	Entamoeba	0.0849905	0.0268065	0.205588	0.08 (0.03 - 0.21)
Deaths	Republic of Iraq	Cryptosporidium	0.687931	0.274525	1.55012	0.69 (0.27 - 1.55)
Deaths	Republic of Iraq	Rotavirus	0.191181	0.0862276	0.403921	0.19 (0.09 - 0.40)
Deaths	Republic of Iraq	Aeromonas	0.0071421	0.0022713	0.0169142	0.01 (0.00 - 0.02)
Deaths	Republic of Iraq	Clostridium difficile	0.143814	0.0682845	0.262156	0.14 (0.07 - 0.26)
Deaths	Republic of Iraq	Norovirus	0.863802	0.101532	2.14349	0.86 (0.10 - 2.14)
Deaths	Republic of Iraq	Adenovirus	0.165395	0.0607641	0.39112	0.17 (0.06 - 0.39)
Deaths	Republic of Iraq	Influenza	2.01098	0.837641	3.89898	2.01 (0.84 - 3.90)
Deaths	Republic of Iraq	Respiratory syncytial virus	0.121028	0.0501946	0.234037	0.12 (0.05 - 0.23)
Deaths	Republic of Iraq	Group B streptococcus	1.43068	0.998053	2.00484	1.43 (1.00 - 2.00)
Deaths	Republic of Iraq	Acinetobacter baumannii	1.77937	1.17515	2.61277	1.78 (1.18 - 2.61)
Deaths	Republic of Iraq	Chlamydia spp	1.23485	0.841099	1.78636	1.23 (0.84 - 1.79)
Deaths	Republic of Iraq	Enterobacter spp	0.778968	0.521608	1.1177	0.78 (0.52 - 1.12)
Deaths	Republic of Iraq	Escherichia coli	3.02078	2.11334	4.21587	3.02 (2.11 - 4.22)
Deaths	Republic of Iraq	Fungus	1.32184	0.881809	1.90185	1.32 (0.88 - 1.90)
Deaths	Republic of Iraq	Haemophilus influenzae	1.4717	1.01103	2.07528	1.47 (1.01 - 2.08)
Deaths	Republic of Iraq	Klebsiella pneumoniae	5.1666	3.58391	7.36885	5.17 (3.58 - 7.37)
Deaths	Republic of Iraq	Legionella spp	2.13029	1.42661	3.09126	2.13 (1.43 - 3.09)
Deaths	Republic of Iraq	Listeria monocytogenes	0.271882	0.172616	0.401002	0.27 (0.17 - 0.40)
Deaths	Republic of Iraq	Mycoplasma	1.23726	0.840285	1.77992	1.24 (0.84 - 1.78)
Deaths	Republic of Iraq	Other bacterial pathogen	5.40273	3.68611	7.65634	5.40 (3.69 - 7.66)
Deaths	Republic of Iraq	Other viral etiologies of LRI	2.67497	1.8176	3.86128	2.67 (1.82 - 3.86)
Deaths	Republic of Iraq	Polymicrobial	0.327851	0.180382	0.565211	0.33 (0.18 - 0.57)
Deaths	Republic of Iraq	Pseudomonas aeruginosa	3.52224	2.40161	5.07206	3.52 (2.40 - 5.07)
Deaths	Republic of Iraq	Staphylococcus aureus	12.5838	8.60741	18.1964	12.58 (8.61 - 18.20)
Deaths	Republic of Iraq	Viral etiologies of meningitis	0.440283	0.28484	0.650603	0.44 (0.28 - 0.65)
Deaths	Republic of Iraq	Streptococcus pneumoniae	15.1363	10.3782	21.649	15.14 (10.38 - 21.65)
Deaths	Republic of Iraq	Neisseria meningitidis	0.322834	0.208037	0.477451	0.32 (0.21 - 0.48)
Deaths	Hashemite Kingdom of Jordan	Cholera	0.326132	0.187622	0.510536	0.33 (0.19 - 0.51)
Deaths	Hashemite Kingdom of Jordan	Non-typhoidal Salmonella	0.0431818	0	0.149799	0.04 (0.00 - 0.15)
Deaths	Hashemite Kingdom of Jordan	Shigella	0.0412564	0.015492	0.0879166	0.04 (0.02 - 0.09)
Deaths	Hashemite Kingdom of Jordan	Enteropathogenic E coli	0.000533762	0.000155487	0.00124215	0.00 (0.00 - 0.00)
Deaths	Hashemite Kingdom of Jordan	Enterotoxigenic E coli	0.249808	0.0948752	0.535388	0.25 (0.09 - 0.54)
Deaths	Hashemite Kingdom of Jordan	Campylobacter	0.101735	0.0132048	0.306001	0.10 (0.01 - 0.31)
Deaths	Hashemite Kingdom of Jordan	Entamoeba	0.037542	0.0121917	0.087321	0.04 (0.01 - 0.09)
Deaths	Hashemite Kingdom of Jordan	Cryptosporidium	0.303191	0.114565	0.634919	0.30 (0.11 - 0.63)
Deaths	Hashemite Kingdom of Jordan	Rotavirus	0.150152	0.0635863	0.299538	0.15 (0.06 - 0.30)
Deaths	Hashemite Kingdom of Jordan	Aeromonas	0.00327696	0.00101334	0.00747279	0.00 (0.00 - 0.01)
Deaths	Hashemite Kingdom of Jordan	Clostridium difficile	0.16153	0.0795897	0.2934	0.16 (0.08 - 0.29)
Deaths	Hashemite Kingdom of Jordan	Norovirus	0.388165	0.0487799	0.900237	0.39 (0.05 - 0.90)
Deaths	Hashemite Kingdom of Jordan	Adenovirus	0.0759273	0.0265583	0.170936	0.08 (0.03 - 0.17)
Deaths	Hashemite Kingdom of Jordan	Influenza	2.99559	0.755879	7.24535	3.00 (0.76 - 7.25)
Deaths	Hashemite Kingdom of Jordan	Respiratory syncytial virus	0.215898	0.0545313	0.52595	0.22 (0.05 - 0.53)
Deaths	Hashemite Kingdom of Jordan	Group B streptococcus	1.81106	1.25147	2.50199	1.81 (1.25 - 2.50)
Deaths	Hashemite Kingdom of Jordan	Acinetobacter baumannii	2.19611	1.47745	3.11369	2.20 (1.48 - 3.11)
Deaths	Hashemite Kingdom of Jordan	Chlamydia spp	1.21009	0.816992	1.69649	1.21 (0.82 - 1.70)
Deaths	Hashemite Kingdom of Jordan	Enterobacter spp	1.18434	0.800379	1.674	1.18 (0.80 - 1.67)
Deaths	Hashemite Kingdom of Jordan	Escherichia coli	3.54541	2.45564	4.91588	3.55 (2.46 - 4.92)
Deaths	Hashemite Kingdom of Jordan	Fungus	1.6849	1.14363	2.3745	1.68 (1.14 - 2.37)
Deaths	Hashemite Kingdom of Jordan	Haemophilus influenzae	1.39545	0.963131	1.93527	1.40 (0.96 - 1.94)
Deaths	Hashemite Kingdom of Jordan	Klebsiella pneumoniae	6.54452	4.53058	9.09079	6.54 (4.53 - 9.09)
Deaths	Hashemite Kingdom of Jordan	Legionella spp	2.8828	1.96538	4.02722	2.88 (1.97 - 4.03)
Deaths	Hashemite Kingdom of Jordan	Listeria monocytogenes	0.134625	0.0937283	0.188245	0.13 (0.09 - 0.19)
Deaths	Hashemite Kingdom of Jordan	Mycoplasma	1.39332	0.947043	1.95002	1.39 (0.95 - 1.95)
Deaths	Hashemite Kingdom of Jordan	Other bacterial pathogen	5.70408	3.84693	7.98932	5.70 (3.85 - 7.99)
Deaths	Hashemite Kingdom of Jordan	Other viral etiologies of LRI	3.81806	2.60648	5.33078	3.82 (2.61 - 5.33)
Deaths	Hashemite Kingdom of Jordan	Polymicrobial	0.409413	0.223349	0.702521	0.41 (0.22 - 0.70)
Deaths	Hashemite Kingdom of Jordan	Pseudomonas aeruginosa	5.82248	3.98932	8.16043	5.82 (3.99 - 8.16)
Deaths	Hashemite Kingdom of Jordan	Staphylococcus aureus	19.8026	13.5223	27.7253	19.80 (13.52 - 27.73)
Deaths	Hashemite Kingdom of Jordan	Viral etiologies of meningitis	0.193174	0.135971	0.266336	0.19 (0.14 - 0.27)
Deaths	Hashemite Kingdom of Jordan	Streptococcus pneumoniae	15.9728	10.9983	22.2112	15.97 (11.00 - 22.21)
Deaths	Hashemite Kingdom of Jordan	Neisseria meningitidis	0.141772	0.100092	0.195044	0.14 (0.10 - 0.20)
Deaths	State of Kuwait	Cholera	0.533062	0.34098	0.764224	0.53 (0.34 - 0.76)
Deaths	State of Kuwait	Non-typhoidal Salmonella	0.0238995	0	0.0657554	0.02 (0.00 - 0.07)
Deaths	State of Kuwait	Shigella	0.0193885	0.0100879	0.0330546	0.02 (0.01 - 0.03)
Deaths	State of Kuwait	Enteropathogenic E coli	0.000255392	9.84343e-05	0.000489177	0.00 (0.00 - 0.00)
Deaths	State of Kuwait	Enterotoxigenic E coli	0.0758277	0.0420979	0.125222	0.08 (0.04 - 0.13)
Deaths	State of Kuwait	Campylobacter	0.0459999	0.00761027	0.125662	0.05 (0.01 - 0.13)
Deaths	State of Kuwait	Entamoeba	0.0132336	0.00541425	0.0268511	0.01 (0.01 - 0.03)
Deaths	State of Kuwait	Cryptosporidium	0.0778246	0.0428356	0.122973	0.08 (0.04 - 0.12)
Deaths	State of Kuwait	Rotavirus	0.039297	0.0258555	0.0565699	0.04 (0.03 - 0.06)
Deaths	State of Kuwait	Aeromonas	0.00118042	0.000480571	0.00233085	0.00 (0.00 - 0.00)
Deaths	State of Kuwait	Clostridium difficile	0.181951	0.0912877	0.328983	0.18 (0.09 - 0.33)
Deaths	State of Kuwait	Norovirus	0.138842	0.0203909	0.256952	0.14 (0.02 - 0.26)
Deaths	State of Kuwait	Adenovirus	0.0270776	0.01381	0.0458605	0.03 (0.01 - 0.05)
Deaths	State of Kuwait	Influenza	9.70494	4.27216	18.2103	9.70 (4.27 - 18.21)
Deaths	State of Kuwait	Respiratory syncytial virus	0.463476	0.205789	0.865327	0.46 (0.21 - 0.87)
Deaths	State of Kuwait	Group B streptococcus	4.01367	3.01655	4.96871	4.01 (3.02 - 4.97)
Deaths	State of Kuwait	Acinetobacter baumannii	1.65912	1.24447	2.07684	1.66 (1.24 - 2.08)
Deaths	State of Kuwait	Chlamydia spp	2.01866	1.53739	2.50781	2.02 (1.54 - 2.51)
Deaths	State of Kuwait	Enterobacter spp	3.13453	2.34448	3.89108	3.13 (2.34 - 3.89)
Deaths	State of Kuwait	Escherichia coli	9.27504	7.1347	11.4509	9.28 (7.13 - 11.45)
Deaths	State of Kuwait	Fungus	3.58642	2.70746	4.49591	3.59 (2.71 - 4.50)
Deaths	State of Kuwait	Haemophilus influenzae	3.65481	2.79907	4.50542	3.65 (2.80 - 4.51)
Deaths	State of Kuwait	Klebsiella pneumoniae	10.9467	8.40737	13.4679	10.95 (8.41 - 13.47)
Deaths	State of Kuwait	Legionella spp	7.72528	5.91979	9.52675	7.73 (5.92 - 9.53)
Deaths	State of Kuwait	Listeria monocytogenes	0.102603	0.0767489	0.131791	0.10 (0.08 - 0.13)
Deaths	State of Kuwait	Mycoplasma	2.66825	2.0435	3.30819	2.67 (2.04 - 3.31)
Deaths	State of Kuwait	Other bacterial pathogen	10.7235	8.0911	13.4646	10.72 (8.09 - 13.46)
Deaths	State of Kuwait	Other viral etiologies of LRI	7.81928	6.04009	9.59893	7.82 (6.04 - 9.60)
Deaths	State of Kuwait	Polymicrobial	0.842771	0.471677	1.43707	0.84 (0.47 - 1.44)
Deaths	State of Kuwait	Pseudomonas aeruginosa	12.904	9.9296	15.8633	12.90 (9.93 - 15.86)
Deaths	State of Kuwait	Staphylococcus aureus	54.7453	42.0746	67.2002	54.75 (42.07 - 67.20)
Deaths	State of Kuwait	Viral etiologies of meningitis	0.129669	0.0988011	0.163472	0.13 (0.10 - 0.16)
Deaths	State of Kuwait	Streptococcus pneumoniae	18.5195	14.2213	22.7674	18.52 (14.22 - 22.77)
Deaths	State of Kuwait	Neisseria meningitidis	0.0696624	0.0532616	0.0881594	0.07 (0.05 - 0.09)
Deaths	Lebanese Republic	Cholera	3.89707	2.43903	5.48927	3.90 (2.44 - 5.49)
Deaths	Lebanese Republic	Non-typhoidal Salmonella	0.190149	0	0.604859	0.19 (0.00 - 0.60)
Deaths	Lebanese Republic	Shigella	0.15689	0.0650716	0.31366	0.16 (0.07 - 0.31)
Deaths	Lebanese Republic	Enteropathogenic E coli	0.00219352	0.000697284	0.00461135	0.00 (0.00 - 0.00)
Deaths	Lebanese Republic	Enterotoxigenic E coli	0.731727	0.307764	1.45701	0.73 (0.31 - 1.46)
Deaths	Lebanese Republic	Campylobacter	0.3716	0.0521173	1.04175	0.37 (0.05 - 1.04)
Deaths	Lebanese Republic	Entamoeba	0.106442	0.0378804	0.241562	0.11 (0.04 - 0.24)
Deaths	Lebanese Republic	Cryptosporidium	0.945989	0.413806	1.85681	0.95 (0.41 - 1.86)
Deaths	Lebanese Republic	Rotavirus	0.317189	0.151417	0.579081	0.32 (0.15 - 0.58)
Deaths	Lebanese Republic	Aeromonas	0.00945508	0.00322821	0.0202141	0.01 (0.00 - 0.02)
Deaths	Lebanese Republic	Clostridium difficile	0.155836	0.0759153	0.285755	0.16 (0.08 - 0.29)
Deaths	Lebanese Republic	Norovirus	1.11663	0.14664	2.45467	1.12 (0.15 - 2.45)
Deaths	Lebanese Republic	Adenovirus	0.218219	0.0831099	0.445846	0.22 (0.08 - 0.45)
Deaths	Lebanese Republic	Influenza	7.98457	3.54474	14.6807	7.98 (3.54 - 14.68)
Deaths	Lebanese Republic	Respiratory syncytial virus	0.572771	0.258919	1.05177	0.57 (0.26 - 1.05)
Deaths	Lebanese Republic	Group B streptococcus	4.12697	3.03268	5.40044	4.13 (3.03 - 5.40)
Deaths	Lebanese Republic	Acinetobacter baumannii	2.93442	2.09084	3.93292	2.93 (2.09 - 3.93)
Deaths	Lebanese Republic	Chlamydia spp	2.60282	1.89136	3.43732	2.60 (1.89 - 3.44)
Deaths	Lebanese Republic	Enterobacter spp	2.97687	2.13273	3.93829	2.98 (2.13 - 3.94)
Deaths	Lebanese Republic	Escherichia coli	8.45153	6.2213	11.0532	8.45 (6.22 - 11.05)
Deaths	Lebanese Republic	Fungus	3.77028	2.69952	5.00507	3.77 (2.70 - 5.01)
Deaths	Lebanese Republic	Haemophilus influenzae	4.2437	3.1029	5.53901	4.24 (3.10 - 5.54)
Deaths	Lebanese Republic	Klebsiella pneumoniae	13.8107	10.15	18.0494	13.81 (10.15 - 18.05)
Deaths	Lebanese Republic	Legionella spp	8.61591	6.26362	11.2833	8.62 (6.26 - 11.28)
Deaths	Lebanese Republic	Listeria monocytogenes	0.127496	0.0839941	0.185958	0.13 (0.08 - 0.19)
Deaths	Lebanese Republic	Mycoplasma	3.54511	2.59298	4.66431	3.55 (2.59 - 4.66)
Deaths	Lebanese Republic	Other bacterial pathogen	13.2221	9.435	17.5667	13.22 (9.43 - 17.57)
Deaths	Lebanese Republic	Other viral etiologies of LRI	10.609	7.77068	13.9099	10.61 (7.77 - 13.91)
Deaths	Lebanese Republic	Polymicrobial	0.839427	0.460029	1.42721	0.84 (0.46 - 1.43)
Deaths	Lebanese Republic	Pseudomonas aeruginosa	15.0756	11.0244	19.8041	15.08 (11.02 - 19.80)
Deaths	Lebanese Republic	Staphylococcus aureus	50.5369	37.0221	66.2361	50.54 (37.02 - 66.24)
Deaths	Lebanese Republic	Viral etiologies of meningitis	0.166587	0.111965	0.238679	0.17 (0.11 - 0.24)
Deaths	Lebanese Republic	Streptococcus pneumoniae	35.4399	25.9611	46.4716	35.44 (25.96 - 46.47)
Deaths	Lebanese Republic	Neisseria meningitidis	0.10292	0.0688965	0.1482	0.10 (0.07 - 0.15)
Deaths	Sultanate of Oman	Cholera	0.545777	0.215869	1.02644	0.55 (0.22 - 1.03)
Deaths	Sultanate of Oman	Non-typhoidal Salmonella	0.0824864	0	0.274325	0.08 (0.00 - 0.27)
Deaths	Sultanate of Oman	Shigella	0.186143	0.0750501	0.37311	0.19 (0.08 - 0.37)
Deaths	Sultanate of Oman	Enteropathogenic E coli	0.00251502	0.000789538	0.00547229	0.00 (0.00 - 0.01)
Deaths	Sultanate of Oman	Enterotoxigenic E coli	0.487836	0.196225	0.995036	0.49 (0.20 - 1.00)
Deaths	Sultanate of Oman	Campylobacter	0.477524	0.067845	1.38554	0.48 (0.07 - 1.39)
Deaths	Sultanate of Oman	Entamoeba	0.0792554	0.0274088	0.182968	0.08 (0.03 - 0.18)
Deaths	Sultanate of Oman	Cryptosporidium	0.625401	0.250513	1.28205	0.63 (0.25 - 1.28)
Deaths	Sultanate of Oman	Rotavirus	0.296828	0.13055	0.557371	0.30 (0.13 - 0.56)
Deaths	Sultanate of Oman	Aeromonas	0.00652022	0.00218359	0.0144428	0.01 (0.00 - 0.01)
Deaths	Sultanate of Oman	Clostridium difficile	0.18311	0.0912027	0.329483	0.18 (0.09 - 0.33)
Deaths	Sultanate of Oman	Norovirus	0.787884	0.0976271	1.78164	0.79 (0.10 - 1.78)
Deaths	Sultanate of Oman	Adenovirus	0.103201	0.0367304	0.218603	0.10 (0.04 - 0.22)
Deaths	Sultanate of Oman	Influenza	8.81811	3.18345	18.1516	8.82 (3.18 - 18.15)
Deaths	Sultanate of Oman	Respiratory syncytial virus	0.417146	0.150115	0.860578	0.42 (0.15 - 0.86)
Deaths	Sultanate of Oman	Group B streptococcus	4.02645	2.83044	5.55736	4.03 (2.83 - 5.56)
Deaths	Sultanate of Oman	Acinetobacter baumannii	2.21009	1.53937	3.10478	2.21 (1.54 - 3.10)
Deaths	Sultanate of Oman	Chlamydia spp	2.31995	1.63174	3.2377	2.32 (1.63 - 3.24)
Deaths	Sultanate of Oman	Enterobacter spp	2.96291	2.06999	4.12048	2.96 (2.07 - 4.12)
Deaths	Sultanate of Oman	Escherichia coli	9.23836	6.56631	12.7453	9.24 (6.57 - 12.75)
Deaths	Sultanate of Oman	Fungus	3.7647	2.62264	5.26378	3.76 (2.62 - 5.26)
Deaths	Sultanate of Oman	Haemophilus influenzae	3.78005	2.67277	5.23969	3.78 (2.67 - 5.24)
Deaths	Sultanate of Oman	Klebsiella pneumoniae	11.6534	8.22973	16.022	11.65 (8.23 - 16.02)
Deaths	Sultanate of Oman	Legionella spp	7.15433	5.04007	9.92714	7.15 (5.04 - 9.93)
Deaths	Sultanate of Oman	Listeria monocytogenes	0.150508	0.0955491	0.226517	0.15 (0.10 - 0.23)
Deaths	Sultanate of Oman	Mycoplasma	2.78986	1.95727	3.88227	2.79 (1.96 - 3.88)
Deaths	Sultanate of Oman	Other bacterial pathogen	11.5293	7.97401	15.9347	11.53 (7.97 - 15.93)
Deaths	Sultanate of Oman	Other viral etiologies of LRI	7.43114	5.24818	10.3106	7.43 (5.25 - 10.31)
Deaths	Sultanate of Oman	Polymicrobial	0.907852	0.493815	1.53738	0.91 (0.49 - 1.54)
Deaths	Sultanate of Oman	Pseudomonas aeruginosa	11.9824	8.44542	16.6286	11.98 (8.45 - 16.63)
Deaths	Sultanate of Oman	Staphylococcus aureus	50.5247	35.7225	70.0938	50.52 (35.72 - 70.09)
Deaths	Sultanate of Oman	Viral etiologies of meningitis	0.203804	0.132041	0.301041	0.20 (0.13 - 0.30)
Deaths	Sultanate of Oman	Streptococcus pneumoniae	21.1136	14.9272	29.1628	21.11 (14.93 - 29.16)
Deaths	Sultanate of Oman	Neisseria meningitidis	0.118704	0.0761335	0.175296	0.12 (0.08 - 0.18)
Deaths	State of Qatar	Cholera	0.370144	0.212051	0.611072	0.37 (0.21 - 0.61)
Deaths	State of Qatar	Non-typhoidal Salmonella	0.0904471	0	0.311224	0.09 (0.00 - 0.31)
Deaths	State of Qatar	Shigella	0.0747296	0.0283762	0.154657	0.07 (0.03 - 0.15)
Deaths	State of Qatar	Enteropathogenic E coli	0.00104254	0.000315619	0.00226579	0.00 (0.00 - 0.00)
Deaths	State of Qatar	Enterotoxigenic E coli	0.347418	0.134813	0.725501	0.35 (0.13 - 0.73)
Deaths	State of Qatar	Campylobacter	0.177333	0.0243586	0.524541	0.18 (0.02 - 0.52)
Deaths	State of Qatar	Entamoeba	0.0246434	0.00813003	0.0585393	0.02 (0.01 - 0.06)
Deaths	State of Qatar	Cryptosporidium	1.03498	0.397245	2.05707	1.03 (0.40 - 2.06)
Deaths	State of Qatar	Rotavirus	0.151202	0.0642859	0.288413	0.15 (0.06 - 0.29)
Deaths	State of Qatar	Aeromonas	0.00450315	0.00142573	0.0100994	0.00 (0.00 - 0.01)
Deaths	State of Qatar	Clostridium difficile	0.204667	0.101359	0.365202	0.20 (0.10 - 0.37)
Deaths	State of Qatar	Norovirus	0.530034	0.0690491	1.1971	0.53 (0.07 - 1.20)
Deaths	State of Qatar	Adenovirus	0.103907	0.0368825	0.225113	0.10 (0.04 - 0.23)
Deaths	State of Qatar	Influenza	1.06236	0.329412	2.41769	1.06 (0.33 - 2.42)
Deaths	State of Qatar	Respiratory syncytial virus	0.0478711	0.0147442	0.110069	0.05 (0.01 - 0.11)
Deaths	State of Qatar	Group B streptococcus	2.35472	1.62345	3.23896	2.35 (1.62 - 3.24)
Deaths	State of Qatar	Acinetobacter baumannii	0.91482	0.621867	1.27593	0.91 (0.62 - 1.28)
Deaths	State of Qatar	Chlamydia spp	1.17414	0.804812	1.63594	1.17 (0.80 - 1.64)
Deaths	State of Qatar	Enterobacter spp	1.74109	1.18443	2.41876	1.74 (1.18 - 2.42)
Deaths	State of Qatar	Escherichia coli	5.49204	3.83099	7.56326	5.49 (3.83 - 7.56)
Deaths	State of Qatar	Fungus	2.015	1.36807	2.81258	2.02 (1.37 - 2.81)
Deaths	State of Qatar	Haemophilus influenzae	2.20289	1.52667	3.03267	2.20 (1.53 - 3.03)
Deaths	State of Qatar	Klebsiella pneumoniae	6.26709	4.34551	8.59035	6.27 (4.35 - 8.59)
Deaths	State of Qatar	Legionella spp	4.29332	2.91926	5.97083	4.29 (2.92 - 5.97)
Deaths	State of Qatar	Listeria monocytogenes	0.181679	0.112996	0.27522	0.18 (0.11 - 0.28)
Deaths	State of Qatar	Mycoplasma	1.50966	1.02625	2.0963	1.51 (1.03 - 2.10)
Deaths	State of Qatar	Other bacterial pathogen	6.32212	4.2886	8.69386	6.32 (4.29 - 8.69)
Deaths	State of Qatar	Other viral etiologies of LRI	4.27634	2.93382	5.92514	4.28 (2.93 - 5.93)
Deaths	State of Qatar	Polymicrobial	0.4816	0.250249	0.841548	0.48 (0.25 - 0.84)
Deaths	State of Qatar	Pseudomonas aeruginosa	6.98519	4.77132	9.64195	6.99 (4.77 - 9.64)
Deaths	State of Qatar	Staphylococcus aureus	30.4528	20.9957	42.0197	30.45 (21.00 - 42.02)
Deaths	State of Qatar	Viral etiologies of meningitis	0.233533	0.14817	0.349133	0.23 (0.15 - 0.35)
Deaths	State of Qatar	Streptococcus pneumoniae	10.4845	7.25618	14.4297	10.48 (7.26 - 14.43)
Deaths	State of Qatar	Neisseria meningitidis	0.123788	0.0782707	0.186793	0.12 (0.08 - 0.19)
Deaths	Kingdom of Saudi Arabia	Cholera	0.428983	0.275468	0.637555	0.43 (0.28 - 0.64)
Deaths	Kingdom of Saudi Arabia	Non-typhoidal Salmonella	0.520134	0	1.75124	0.52 (0.00 - 1.75)
Deaths	Kingdom of Saudi Arabia	Shigella	0.305351	0.117247	0.649524	0.31 (0.12 - 0.65)
Deaths	Kingdom of Saudi Arabia	Enteropathogenic E coli	0.00357592	0.00105663	0.007778	0.00 (0.00 - 0.01)
Deaths	Kingdom of Saudi Arabia	Enterotoxigenic E coli	1.17274	0.445515	2.42988	1.17 (0.45 - 2.43)
Deaths	Kingdom of Saudi Arabia	Campylobacter	0.662437	0.0870557	1.94865	0.66 (0.09 - 1.95)
Deaths	Kingdom of Saudi Arabia	Entamoeba	0.174672	0.0580047	0.394724	0.17 (0.06 - 0.39)
Deaths	Kingdom of Saudi Arabia	Cryptosporidium	3.52415	1.3686	7.32495	3.52 (1.37 - 7.32)
Deaths	Kingdom of Saudi Arabia	Rotavirus	0.384036	0.160108	0.728728	0.38 (0.16 - 0.73)
Deaths	Kingdom of Saudi Arabia	Aeromonas	0.0153003	0.00478453	0.0335347	0.02 (0.00 - 0.03)
Deaths	Kingdom of Saudi Arabia	Clostridium difficile	0.190696	0.0953985	0.345232	0.19 (0.10 - 0.35)
Deaths	Kingdom of Saudi Arabia	Norovirus	1.81198	0.237542	4.08361	1.81 (0.24 - 4.08)
Deaths	Kingdom of Saudi Arabia	Adenovirus	0.318667	0.112511	0.687684	0.32 (0.11 - 0.69)
Deaths	Kingdom of Saudi Arabia	Influenza	8.87704	3.71641	17.2678	8.88 (3.72 - 17.27)
Deaths	Kingdom of Saudi Arabia	Respiratory syncytial virus	0.429572	0.181286	0.834439	0.43 (0.18 - 0.83)
Deaths	Kingdom of Saudi Arabia	Group B streptococcus	4.18204	3.00858	5.66316	4.18 (3.01 - 5.66)
Deaths	Kingdom of Saudi Arabia	Acinetobacter baumannii	2.52411	1.77317	3.41759	2.52 (1.77 - 3.42)
Deaths	Kingdom of Saudi Arabia	Chlamydia spp	2.37816	1.69924	3.24346	2.38 (1.70 - 3.24)
Deaths	Kingdom of Saudi Arabia	Enterobacter spp	3.01839	2.13626	4.11239	3.02 (2.14 - 4.11)
Deaths	Kingdom of Saudi Arabia	Escherichia coli	9.35245	6.77141	12.5295	9.35 (6.77 - 12.53)
Deaths	Kingdom of Saudi Arabia	Fungus	4.04135	2.8774	5.45975	4.04 (2.88 - 5.46)
Deaths	Kingdom of Saudi Arabia	Haemophilus influenzae	3.59561	2.60023	4.84895	3.60 (2.60 - 4.85)
Deaths	Kingdom of Saudi Arabia	Klebsiella pneumoniae	12.1435	8.81683	16.2712	12.14 (8.82 - 16.27)
Deaths	Kingdom of Saudi Arabia	Legionella spp	7.1241	5.08676	9.59192	7.12 (5.09 - 9.59)
Deaths	Kingdom of Saudi Arabia	Listeria monocytogenes	0.18568	0.11896	0.274905	0.19 (0.12 - 0.27)
Deaths	Kingdom of Saudi Arabia	Mycoplasma	2.82134	2.0355	3.82266	2.82 (2.04 - 3.82)
Deaths	Kingdom of Saudi Arabia	Other bacterial pathogen	11.6155	8.23933	15.6643	11.62 (8.24 - 15.66)
Deaths	Kingdom of Saudi Arabia	Other viral etiologies of LRI	7.35357	5.30636	9.9002	7.35 (5.31 - 9.90)
Deaths	Kingdom of Saudi Arabia	Polymicrobial	0.952046	0.519548	1.6451	0.95 (0.52 - 1.65)
Deaths	Kingdom of Saudi Arabia	Pseudomonas aeruginosa	12.0877	8.72601	16.3162	12.09 (8.73 - 16.32)
Deaths	Kingdom of Saudi Arabia	Staphylococcus aureus	50.7072	36.5877	68.4438	50.71 (36.59 - 68.44)
Deaths	Kingdom of Saudi Arabia	Viral etiologies of meningitis	0.255304	0.164207	0.374755	0.26 (0.16 - 0.37)
Deaths	Kingdom of Saudi Arabia	Streptococcus pneumoniae	21.5987	15.6868	28.9357	21.60 (15.69 - 28.94)
Deaths	Kingdom of Saudi Arabia	Neisseria meningitidis	0.154121	0.098525	0.226267	0.15 (0.10 - 0.23)
Deaths	Syrian Arab Republic	Cholera	1.54711	1.00413	2.25575	1.55 (1.00 - 2.26)
Deaths	Syrian Arab Republic	Non-typhoidal Salmonella	0.0970349	0	0.321592	0.10 (0.00 - 0.32)
Deaths	Syrian Arab Republic	Shigella	0.0794919	0.0314871	0.169698	0.08 (0.03 - 0.17)
Deaths	Syrian Arab Republic	Enteropathogenic E coli	0.00110919	0.000339373	0.0024573	0.00 (0.00 - 0.00)
Deaths	Syrian Arab Republic	Enterotoxigenic E coli	0.365479	0.144947	0.757261	0.37 (0.14 - 0.76)
Deaths	Syrian Arab Republic	Campylobacter	0.186102	0.0258668	0.5405	0.19 (0.03 - 0.54)
Deaths	Syrian Arab Republic	Entamoeba	0.0538878	0.017845	0.12121	0.05 (0.02 - 0.12)
Deaths	Syrian Arab Republic	Cryptosporidium	0.474906	0.187283	0.991362	0.47 (0.19 - 0.99)
Deaths	Syrian Arab Republic	Rotavirus	0.161141	0.0732523	0.31162	0.16 (0.07 - 0.31)
Deaths	Syrian Arab Republic	Aeromonas	0.00474712	0.00152311	0.0109926	0.00 (0.00 - 0.01)
Deaths	Syrian Arab Republic	Clostridium difficile	0.149882	0.0731425	0.274419	0.15 (0.07 - 0.27)
Deaths	Syrian Arab Republic	Norovirus	0.56464	0.0649568	1.3097	0.56 (0.06 - 1.31)
Deaths	Syrian Arab Republic	Adenovirus	0.110418	0.0401202	0.235597	0.11 (0.04 - 0.24)
Deaths	Syrian Arab Republic	Influenza	4.53273	1.92323	8.73901	4.53 (1.92 - 8.74)
Deaths	Syrian Arab Republic	Respiratory syncytial virus	0.301697	0.127771	0.579299	0.30 (0.13 - 0.58)
Deaths	Syrian Arab Republic	Group B streptococcus	3.02663	2.10204	4.18846	3.03 (2.10 - 4.19)
Deaths	Syrian Arab Republic	Acinetobacter baumannii	3.89202	2.55381	5.58162	3.89 (2.55 - 5.58)
Deaths	Syrian Arab Republic	Chlamydia spp	2.24095	1.49422	3.20909	2.24 (1.49 - 3.21)
Deaths	Syrian Arab Republic	Enterobacter spp	1.75455	1.1557	2.53525	1.75 (1.16 - 2.54)
Deaths	Syrian Arab Republic	Escherichia coli	6.09096	4.2156	8.46898	6.09 (4.22 - 8.47)
Deaths	Syrian Arab Republic	Fungus	2.75799	1.82014	3.9954	2.76 (1.82 - 4.00)
Deaths	Syrian Arab Republic	Haemophilus influenzae	2.71288	1.86015	3.80872	2.71 (1.86 - 3.81)
Deaths	Syrian Arab Republic	Klebsiella pneumoniae	10.9147	7.45994	15.32	10.91 (7.46 - 15.32)
Deaths	Syrian Arab Republic	Legionella spp	4.41376	2.94504	6.31977	4.41 (2.95 - 6.32)
Deaths	Syrian Arab Republic	Listeria monocytogenes	0.479938	0.324823	0.681974	0.48 (0.32 - 0.68)
Deaths	Syrian Arab Republic	Mycoplasma	2.37113	1.5968	3.37609	2.37 (1.60 - 3.38)
Deaths	Syrian Arab Republic	Other bacterial pathogen	10.2409	6.95307	14.4956	10.24 (6.95 - 14.50)
Deaths	Syrian Arab Republic	Other viral etiologies of LRI	5.75527	3.85533	8.20813	5.76 (3.86 - 8.21)
Deaths	Syrian Arab Republic	Polymicrobial	0.681689	0.365506	1.18579	0.68 (0.37 - 1.19)
Deaths	Syrian Arab Republic	Pseudomonas aeruginosa	8.2727	5.51365	11.8145	8.27 (5.51 - 11.81)
Deaths	Syrian Arab Republic	Staphylococcus aureus	28.8411	19.4839	40.6979	28.84 (19.48 - 40.70)
Deaths	Syrian Arab Republic	Viral etiologies of meningitis	0.737296	0.510629	1.02702	0.74 (0.51 - 1.03)
Deaths	Syrian Arab Republic	Streptococcus pneumoniae	28.8762	19.6503	40.6496	28.88 (19.65 - 40.65)
Deaths	Syrian Arab Republic	Neisseria meningitidis	0.551946	0.377436	0.773193	0.55 (0.38 - 0.77)
Deaths	United Arab Emirates	Cholera	0.943172	0.595634	1.43255	0.94 (0.60 - 1.43)
Deaths	United Arab Emirates	Non-typhoidal Salmonella	0.172355	0	0.584237	0.17 (0.00 - 0.58)
Deaths	United Arab Emirates	Shigella	0.139913	0.0480291	0.302752	0.14 (0.05 - 0.30)
Deaths	United Arab Emirates	Enteropathogenic E coli	0.00190291	0.000545277	0.00422031	0.00 (0.00 - 0.00)
Deaths	United Arab Emirates	Enterotoxigenic E coli	0.605193	0.209793	1.25331	0.61 (0.21 - 1.25)
Deaths	United Arab Emirates	Campylobacter	0.312578	0.0437677	0.903182	0.31 (0.04 - 0.90)
Deaths	United Arab Emirates	Entamoeba	0.096313	0.0312625	0.226732	0.10 (0.03 - 0.23)
Deaths	United Arab Emirates	Cryptosporidium	0.775213	0.285	1.55819	0.78 (0.28 - 1.56)
Deaths	United Arab Emirates	Rotavirus	0.285704	0.110315	0.549097	0.29 (0.11 - 0.55)
Deaths	United Arab Emirates	Aeromonas	0.00802175	0.00233781	0.0180113	0.01 (0.00 - 0.02)
Deaths	United Arab Emirates	Clostridium difficile	0.221266	0.113218	0.388745	0.22 (0.11 - 0.39)
Deaths	United Arab Emirates	Norovirus	0.959294	0.13001	2.22496	0.96 (0.13 - 2.22)
Deaths	United Arab Emirates	Adenovirus	0.186804	0.0587789	0.394469	0.19 (0.06 - 0.39)
Deaths	United Arab Emirates	Influenza	13.276	5.63766	25.4786	13.28 (5.64 - 25.48)
Deaths	United Arab Emirates	Respiratory syncytial virus	0.444588	0.185151	0.856577	0.44 (0.19 - 0.86)
Deaths	United Arab Emirates	Group B streptococcus	6.06813	4.20686	8.39728	6.07 (4.21 - 8.40)
Deaths	United Arab Emirates	Acinetobacter baumannii	4.91407	3.34079	6.96772	4.91 (3.34 - 6.97)
Deaths	United Arab Emirates	Chlamydia spp	4.2232	2.865	5.8997	4.22 (2.87 - 5.90)
Deaths	United Arab Emirates	Enterobacter spp	4.07967	2.69567	5.78233	4.08 (2.70 - 5.78)
Deaths	United Arab Emirates	Escherichia coli	15.245	10.5641	21.0147	15.25 (10.56 - 21.01)
Deaths	United Arab Emirates	Fungus	5.53282	3.73116	7.84792	5.53 (3.73 - 7.85)
Deaths	United Arab Emirates	Haemophilus influenzae	4.98053	3.43459	6.95273	4.98 (3.43 - 6.95)
Deaths	United Arab Emirates	Klebsiella pneumoniae	18.2491	12.7274	25.2635	18.25 (12.73 - 25.26)
Deaths	United Arab Emirates	Legionella spp	7.70037	5.21794	10.7988	7.70 (5.22 - 10.80)
Deaths	United Arab Emirates	Listeria monocytogenes	0.442148	0.279803	0.686769	0.44 (0.28 - 0.69)
Deaths	United Arab Emirates	Mycoplasma	3.70815	2.54572	5.15364	3.71 (2.55 - 5.15)
Deaths	United Arab Emirates	Other bacterial pathogen	18.7507	12.8671	26.2387	18.75 (12.87 - 26.24)
Deaths	United Arab Emirates	Other viral etiologies of LRI	8.08325	5.55453	11.2567	8.08 (5.55 - 11.26)
Deaths	United Arab Emirates	Polymicrobial	1.71802	0.948192	2.89237	1.72 (0.95 - 2.89)
Deaths	United Arab Emirates	Pseudomonas aeruginosa	13.9761	9.5924	19.543	13.98 (9.59 - 19.54)
Deaths	United Arab Emirates	Staphylococcus aureus	70.0647	48.2056	97.5228	70.06 (48.21 - 97.52)
Deaths	United Arab Emirates	Viral etiologies of meningitis	0.696871	0.451797	1.05693	0.70 (0.45 - 1.06)
Deaths	United Arab Emirates	Streptococcus pneumoniae	28.6596	19.8163	39.7244	28.66 (19.82 - 39.72)
Deaths	United Arab Emirates	Neisseria meningitidis	0.442879	0.282861	0.665387	0.44 (0.28 - 0.67)
Deaths	Republic of Yemen	Cholera	2.14941	0.921341	3.46732	2.15 (0.92 - 3.47)
Deaths	Republic of Yemen	Non-typhoidal Salmonella	0.441309	0	1.67517	0.44 (0.00 - 1.68)
Deaths	Republic of Yemen	Shigella	0.357278	0.105578	0.849622	0.36 (0.11 - 0.85)
Deaths	Republic of Yemen	Enteropathogenic E coli	0.00485008	0.00110404	0.0126904	0.00 (0.00 - 0.01)
Deaths	Republic of Yemen	Enterotoxigenic E coli	1.49488	0.476943	3.50926	1.49 (0.48 - 3.51)
Deaths	Republic of Yemen	Campylobacter	0.790073	0.0938303	2.5604	0.79 (0.09 - 2.56)
Deaths	Republic of Yemen	Entamoeba	0.246605	0.0635489	0.679884	0.25 (0.06 - 0.68)
Deaths	Republic of Yemen	Cryptosporidium	1.93752	0.562383	4.6734	1.94 (0.56 - 4.67)
Deaths	Republic of Yemen	Rotavirus	0.730883	0.247906	1.65183	0.73 (0.25 - 1.65)
Deaths	Republic of Yemen	Aeromonas	0.0203648	0.00500871	0.0561975	0.02 (0.01 - 0.06)
Deaths	Republic of Yemen	Clostridium difficile	0.111613	0.0495657	0.213248	0.11 (0.05 - 0.21)
Deaths	Republic of Yemen	Norovirus	2.43093	0.285197	6.5449	2.43 (0.29 - 6.54)
Deaths	Republic of Yemen	Adenovirus	0.470929	0.130682	1.16026	0.47 (0.13 - 1.16)
Deaths	Republic of Yemen	Influenza	6.75516	2.58785	13.9773	6.76 (2.59 - 13.98)
Deaths	Republic of Yemen	Respiratory syncytial virus	0.238311	0.0914697	0.495388	0.24 (0.09 - 0.50)
Deaths	Republic of Yemen	Group B streptococcus	4.02856	2.4683	6.30118	4.03 (2.47 - 6.30)
Deaths	Republic of Yemen	Acinetobacter baumannii	8.18115	4.80811	12.9314	8.18 (4.81 - 12.93)
Deaths	Republic of Yemen	Chlamydia spp	4.44059	2.63432	7.11466	4.44 (2.63 - 7.11)
Deaths	Republic of Yemen	Enterobacter spp	2.32683	1.33985	3.72194	2.33 (1.34 - 3.72)
Deaths	Republic of Yemen	Escherichia coli	9.77964	5.91122	15.3671	9.78 (5.91 - 15.37)
Deaths	Republic of Yemen	Fungus	4.42494	2.56449	7.16432	4.42 (2.56 - 7.16)
Deaths	Republic of Yemen	Haemophilus influenzae	3.80181	2.29423	6.00959	3.80 (2.29 - 6.01)
Deaths	Republic of Yemen	Klebsiella pneumoniae	14.9576	8.99052	23.4652	14.96 (8.99 - 23.47)
Deaths	Republic of Yemen	Legionella spp	4.34768	2.57036	6.96038	4.35 (2.57 - 6.96)
Deaths	Republic of Yemen	Listeria monocytogenes	0.290688	0.161814	0.49134	0.29 (0.16 - 0.49)
Deaths	Republic of Yemen	Mycoplasma	3.03016	1.80483	4.84815	3.03 (1.80 - 4.85)
Deaths	Republic of Yemen	Other bacterial pathogen	15.7769	9.67704	24.8696	15.78 (9.68 - 24.87)
Deaths	Republic of Yemen	Other viral etiologies of LRI	5.00345	3.00023	7.9196	5.00 (3.00 - 7.92)
Deaths	Republic of Yemen	Polymicrobial	1.42775	0.724772	2.5529	1.43 (0.72 - 2.55)
Deaths	Republic of Yemen	Pseudomonas aeruginosa	7.83854	4.67312	12.4017	7.84 (4.67 - 12.40)
Deaths	Republic of Yemen	Staphylococcus aureus	36.795	22.1438	58.1899	36.80 (22.14 - 58.19)
Deaths	Republic of Yemen	Viral etiologies of meningitis	0.558513	0.323511	0.927964	0.56 (0.32 - 0.93)
Deaths	Republic of Yemen	Streptococcus pneumoniae	31.2639	18.933	49.0107	31.26 (18.93 - 49.01)
Deaths	Republic of Yemen	Neisseria meningitidis	0.460034	0.266417	0.761029	0.46 (0.27 - 0.76)
Deaths	Islamic Republic of Afghanistan	Cholera	2.48848	0.733314	5.05256	2.49 (0.73 - 5.05)
Deaths	Islamic Republic of Afghanistan	Non-typhoidal Salmonella	0.0906667	0	0.423733	0.09 (0.00 - 0.42)
Deaths	Islamic Republic of Afghanistan	Shigella	0.0755606	0.0126483	0.226037	0.08 (0.01 - 0.23)
Deaths	Islamic Republic of Afghanistan	Enteropathogenic E coli	0.000907507	0.000113853	0.0030006	0.00 (0.00 - 0.00)
Deaths	Islamic Republic of Afghanistan	Enterotoxigenic E coli	0.211108	0.0310643	0.658545	0.21 (0.03 - 0.66)
Deaths	Islamic Republic of Afghanistan	Campylobacter	0.13302	0.00704357	0.550712	0.13 (0.01 - 0.55)
Deaths	Islamic Republic of Afghanistan	Entamoeba	0.0531736	0.00791108	0.174307	0.05 (0.01 - 0.17)
Deaths	Islamic Republic of Afghanistan	Cryptosporidium	0.261031	0.0328918	0.805537	0.26 (0.03 - 0.81)
Deaths	Islamic Republic of Afghanistan	Rotavirus	0.157518	0.0323915	0.447353	0.16 (0.03 - 0.45)
Deaths	Islamic Republic of Afghanistan	Aeromonas	0.00342155	0.000481236	0.011111	0.00 (0.00 - 0.01)
Deaths	Islamic Republic of Afghanistan	Clostridium difficile	0.0875665	0.0328101	0.173951	0.09 (0.03 - 0.17)
Deaths	Islamic Republic of Afghanistan	Norovirus	0.452153	0.0283989	1.51394	0.45 (0.03 - 1.51)
Deaths	Islamic Republic of Afghanistan	Adenovirus	0.0807534	0.0130429	0.261128	0.08 (0.01 - 0.26)
Deaths	Islamic Republic of Afghanistan	Influenza	8.76881	3.6891	16.622	8.77 (3.69 - 16.62)
Deaths	Islamic Republic of Afghanistan	Respiratory syncytial virus	0.262205	0.108767	0.495558	0.26 (0.11 - 0.50)
Deaths	Islamic Republic of Afghanistan	Group B streptococcus	5.96913	4.03549	8.37898	5.97 (4.04 - 8.38)
Deaths	Islamic Republic of Afghanistan	Acinetobacter baumannii	21.898	14.2976	31.3511	21.90 (14.30 - 31.35)
Deaths	Islamic Republic of Afghanistan	Chlamydia spp	9.20123	6.14117	12.9314	9.20 (6.14 - 12.93)
Deaths	Islamic Republic of Afghanistan	Enterobacter spp	3.09986	1.9641	4.58728	3.10 (1.96 - 4.59)
Deaths	Islamic Republic of Afghanistan	Escherichia coli	15.0927	10.1946	21.1736	15.09 (10.19 - 21.17)
Deaths	Islamic Republic of Afghanistan	Fungus	7.21562	4.62147	10.4152	7.22 (4.62 - 10.42)
Deaths	Islamic Republic of Afghanistan	Haemophilus influenzae	5.70514	3.83806	7.99763	5.71 (3.84 - 8.00)
Deaths	Islamic Republic of Afghanistan	Klebsiella pneumoniae	24.7994	16.7691	34.293	24.80 (16.77 - 34.29)
Deaths	Islamic Republic of Afghanistan	Legionella spp	5.20996	3.42594	7.43833	5.21 (3.43 - 7.44)
Deaths	Islamic Republic of Afghanistan	Listeria monocytogenes	0.469952	0.245883	0.819668	0.47 (0.25 - 0.82)
Deaths	Islamic Republic of Afghanistan	Mycoplasma	4.79185	3.16084	6.70607	4.79 (3.16 - 6.71)
Deaths	Islamic Republic of Afghanistan	Other bacterial pathogen	27.6067	18.5574	38.0533	27.61 (18.56 - 38.05)
Deaths	Islamic Republic of Afghanistan	Other viral etiologies of LRI	6.17994	4.14499	8.57847	6.18 (4.14 - 8.58)
Deaths	Islamic Republic of Afghanistan	Polymicrobial	2.65479	1.58066	4.18985	2.65 (1.58 - 4.19)
Deaths	Islamic Republic of Afghanistan	Pseudomonas aeruginosa	9.41766	6.30595	13.1756	9.42 (6.31 - 13.18)
Deaths	Islamic Republic of Afghanistan	Staphylococcus aureus	46.9738	31.7399	65.4474	46.97 (31.74 - 65.45)
Deaths	Islamic Republic of Afghanistan	Viral etiologies of meningitis	1.06563	0.576148	1.80313	1.07 (0.58 - 1.80)
Deaths	Islamic Republic of Afghanistan	Streptococcus pneumoniae	56.0601	38.061	77.1883	56.06 (38.06 - 77.19)
Deaths	Islamic Republic of Afghanistan	Neisseria meningitidis	1.02811	0.560487	1.73018	1.03 (0.56 - 1.73)
Deaths	People's Republic of Bangladesh	Cholera	1.31122	0.69263	2.10014	1.31 (0.69 - 2.10)
Deaths	People's Republic of Bangladesh	Non-typhoidal Salmonella	1.63671	0	6.87249	1.64 (0.00 - 6.87)
Deaths	People's Republic of Bangladesh	Shigella	4.15411	1.30974	11.022	4.15 (1.31 - 11.02)
Deaths	People's Republic of Bangladesh	Enteropathogenic E coli	0.0941635	0.0235984	0.251351	0.09 (0.02 - 0.25)
Deaths	People's Republic of Bangladesh	Enterotoxigenic E coli	19.7457	6.4558	52.1731	19.75 (6.46 - 52.17)
Deaths	People's Republic of Bangladesh	Campylobacter	15.6079	1.65577	52.6802	15.61 (1.66 - 52.68)
Deaths	People's Republic of Bangladesh	Entamoeba	3.53203	0.88724	9.72058	3.53 (0.89 - 9.72)
Deaths	People's Republic of Bangladesh	Cryptosporidium	10.4719	3.39617	27.2704	10.47 (3.40 - 27.27)
Deaths	People's Republic of Bangladesh	Rotavirus	16.8382	6.26732	40.3625	16.84 (6.27 - 40.36)
Deaths	People's Republic of Bangladesh	Aeromonas	0.30028	0.0802458	0.830916	0.30 (0.08 - 0.83)
Deaths	People's Republic of Bangladesh	Clostridium difficile	0.138852	0.0640375	0.259371	0.14 (0.06 - 0.26)
Deaths	People's Republic of Bangladesh	Norovirus	26.0333	2.50057	73.1384	26.03 (2.50 - 73.14)
Deaths	People's Republic of Bangladesh	Adenovirus	6.44756	1.99681	17.6631	6.45 (2.00 - 17.66)
Deaths	People's Republic of Bangladesh	Influenza	9.10034	3.80904	17.5991	9.10 (3.81 - 17.60)
Deaths	People's Republic of Bangladesh	Respiratory syncytial virus	0.361107	0.15213	0.699616	0.36 (0.15 - 0.70)
Deaths	People's Republic of Bangladesh	Group B streptococcus	3.12038	2.07698	4.49034	3.12 (2.08 - 4.49)
Deaths	People's Republic of Bangladesh	Acinetobacter baumannii	6.3817	4.19438	9.20426	6.38 (4.19 - 9.20)
Deaths	People's Republic of Bangladesh	Chlamydia spp	3.32874	2.191	4.8251	3.33 (2.19 - 4.83)
Deaths	People's Republic of Bangladesh	Enterobacter spp	1.85486	1.20596	2.72027	1.85 (1.21 - 2.72)
Deaths	People's Republic of Bangladesh	Escherichia coli	7.32922	4.87077	10.546	7.33 (4.87 - 10.55)
Deaths	People's Republic of Bangladesh	Fungus	3.41226	2.20758	4.99983	3.41 (2.21 - 5.00)
Deaths	People's Republic of Bangladesh	Haemophilus influenzae	2.60953	1.73849	3.70173	2.61 (1.74 - 3.70)
Deaths	People's Republic of Bangladesh	Klebsiella pneumoniae	11.8516	7.98503	16.9241	11.85 (7.99 - 16.92)
Deaths	People's Republic of Bangladesh	Legionella spp	3.58067	2.34334	5.21874	3.58 (2.34 - 5.22)
Deaths	People's Republic of Bangladesh	Listeria monocytogenes	0.162407	0.099877	0.250393	0.16 (0.10 - 0.25)
Deaths	People's Republic of Bangladesh	Mycoplasma	2.41908	1.61191	3.49655	2.42 (1.61 - 3.50)
Deaths	People's Republic of Bangladesh	Other bacterial pathogen	12.1217	8.02748	17.3488	12.12 (8.03 - 17.35)
Deaths	People's Republic of Bangladesh	Other viral etiologies of LRI	4.27548	2.83956	6.16423	4.28 (2.84 - 6.16)
Deaths	People's Republic of Bangladesh	Polymicrobial	1.06786	0.593836	1.80559	1.07 (0.59 - 1.81)
Deaths	People's Republic of Bangladesh	Pseudomonas aeruginosa	6.64346	4.39338	9.50331	6.64 (4.39 - 9.50)
Deaths	People's Republic of Bangladesh	Staphylococcus aureus	29.4681	19.617	42.5072	29.47 (19.62 - 42.51)
Deaths	People's Republic of Bangladesh	Viral etiologies of meningitis	0.300418	0.192197	0.452733	0.30 (0.19 - 0.45)
Deaths	People's Republic of Bangladesh	Streptococcus pneumoniae	25.808	17.2899	36.8189	25.81 (17.29 - 36.82)
Deaths	People's Republic of Bangladesh	Neisseria meningitidis	0.252746	0.161613	0.377658	0.25 (0.16 - 0.38)
Deaths	Kingdom of Bhutan	Cholera	6.9386	4.58696	10.4072	6.94 (4.59 - 10.41)
Deaths	Kingdom of Bhutan	Non-typhoidal Salmonella	1.67349	0	6.67325	1.67 (0.00 - 6.67)
Deaths	Kingdom of Bhutan	Shigella	5.10354	1.56161	12.367	5.10 (1.56 - 12.37)
Deaths	Kingdom of Bhutan	Enteropathogenic E coli	0.130327	0.0328445	0.322834	0.13 (0.03 - 0.32)
Deaths	Kingdom of Bhutan	Enterotoxigenic E coli	18.5294	5.77501	47.9015	18.53 (5.78 - 47.90)
Deaths	Kingdom of Bhutan	Campylobacter	16.5247	1.74335	53.1868	16.52 (1.74 - 53.19)
Deaths	Kingdom of Bhutan	Entamoeba	2.85009	0.757921	8.22551	2.85 (0.76 - 8.23)
Deaths	Kingdom of Bhutan	Cryptosporidium	13.4257	4.35834	31.7715	13.43 (4.36 - 31.77)
Deaths	Kingdom of Bhutan	Rotavirus	12.7011	4.49727	29.9869	12.70 (4.50 - 29.99)
Deaths	Kingdom of Bhutan	Aeromonas	0.246477	0.0643036	0.60955	0.25 (0.06 - 0.61)
Deaths	Kingdom of Bhutan	Clostridium difficile	0.134209	0.0613145	0.251231	0.13 (0.06 - 0.25)
Deaths	Kingdom of Bhutan	Norovirus	23.4208	2.79797	61.4202	23.42 (2.80 - 61.42)
Deaths	Kingdom of Bhutan	Adenovirus	4.41046	1.24197	11.191	4.41 (1.24 - 11.19)
Deaths	Kingdom of Bhutan	Influenza	9.23659	3.28787	18.2881	9.24 (3.29 - 18.29)
Deaths	Kingdom of Bhutan	Respiratory syncytial virus	0.470362	0.166677	0.929931	0.47 (0.17 - 0.93)
Deaths	Kingdom of Bhutan	Group B streptococcus	3.13496	1.91365	4.76125	3.13 (1.91 - 4.76)
Deaths	Kingdom of Bhutan	Acinetobacter baumannii	6.63785	3.75457	10.3495	6.64 (3.75 - 10.35)
Deaths	Kingdom of Bhutan	Chlamydia spp	3.14521	1.76558	4.85818	3.15 (1.77 - 4.86)
Deaths	Kingdom of Bhutan	Enterobacter spp	1.69067	0.925247	2.68226	1.69 (0.93 - 2.68)
Deaths	Kingdom of Bhutan	Escherichia coli	6.77396	4.03987	10.3037	6.77 (4.04 - 10.30)
Deaths	Kingdom of Bhutan	Fungus	3.09704	1.69422	4.89855	3.10 (1.69 - 4.90)
Deaths	Kingdom of Bhutan	Haemophilus influenzae	2.47938	1.47816	3.76056	2.48 (1.48 - 3.76)
Deaths	Kingdom of Bhutan	Klebsiella pneumoniae	12.2494	7.2428	18.528	12.25 (7.24 - 18.53)
Deaths	Kingdom of Bhutan	Legionella spp	3.62831	2.02113	5.64547	3.63 (2.02 - 5.65)
Deaths	Kingdom of Bhutan	Listeria monocytogenes	0.45723	0.271129	0.730067	0.46 (0.27 - 0.73)
Deaths	Kingdom of Bhutan	Mycoplasma	2.48989	1.40829	3.85212	2.49 (1.41 - 3.85)
Deaths	Kingdom of Bhutan	Other bacterial pathogen	12.1768	7.19427	18.5403	12.18 (7.19 - 18.54)
Deaths	Kingdom of Bhutan	Other viral etiologies of LRI	4.75436	2.6854	7.31574	4.75 (2.69 - 7.32)
Deaths	Kingdom of Bhutan	Polymicrobial	0.91096	0.446953	1.59163	0.91 (0.45 - 1.59)
Deaths	Kingdom of Bhutan	Pseudomonas aeruginosa	6.90828	3.91363	10.6356	6.91 (3.91 - 10.64)
Deaths	Kingdom of Bhutan	Staphylococcus aureus	27.0867	15.5858	41.4709	27.09 (15.59 - 41.47)
Deaths	Kingdom of Bhutan	Viral etiologies of meningitis	0.827454	0.509474	1.28649	0.83 (0.51 - 1.29)
Deaths	Kingdom of Bhutan	Streptococcus pneumoniae	31.9469	18.7549	48.5459	31.95 (18.75 - 48.55)
Deaths	Kingdom of Bhutan	Neisseria meningitidis	0.699579	0.426455	1.10086	0.70 (0.43 - 1.10)
Deaths	Republic of India	Cholera	3.05317	1.95918	4.43239	3.05 (1.96 - 4.43)
Deaths	Republic of India	Non-typhoidal Salmonella	3.01096	0	9.3673	3.01 (0.00 - 9.37)
Deaths	Republic of India	Shigella	7.36181	3.42317	14.1213	7.36 (3.42 - 14.12)
Deaths	Republic of India	Enteropathogenic E coli	0.259155	0.0809373	0.559944	0.26 (0.08 - 0.56)
Deaths	Republic of India	Enterotoxigenic E coli	25.5784	11.997	49.9051	25.58 (12.00 - 49.91)
Deaths	Republic of India	Campylobacter	25.9969	3.7997	73.8825	26.00 (3.80 - 73.88)
Deaths	Republic of India	Entamoeba	3.54402	1.2566	7.85596	3.54 (1.26 - 7.86)
Deaths	Republic of India	Cryptosporidium	22.1914	10.5853	43.3702	22.19 (10.59 - 43.37)
Deaths	Republic of India	Rotavirus	16.412	8.74322	29.2203	16.41 (8.74 - 29.22)
Deaths	Republic of India	Aeromonas	0.188885	0.0675927	0.407111	0.19 (0.07 - 0.41)
Deaths	Republic of India	Clostridium difficile	0.111898	0.0528017	0.207841	0.11 (0.05 - 0.21)
Deaths	Republic of India	Norovirus	36.9812	5.08241	79.5131	36.98 (5.08 - 79.51)
Deaths	Republic of India	Adenovirus	15.2826	6.45817	30.9232	15.28 (6.46 - 30.92)
Deaths	Republic of India	Influenza	15.918	6.31725	28.7928	15.92 (6.32 - 28.79)
Deaths	Republic of India	Respiratory syncytial virus	0.705914	0.277988	1.30804	0.71 (0.28 - 1.31)
Deaths	Republic of India	Group B streptococcus	4.44258	3.64945	5.36264	4.44 (3.65 - 5.36)
Deaths	Republic of India	Acinetobacter baumannii	12.8047	10.2697	15.6989	12.80 (10.27 - 15.70)
Deaths	Republic of India	Chlamydia spp	6.22245	5.03736	7.38923	6.22 (5.04 - 7.39)
Deaths	Republic of India	Enterobacter spp	2.39628	1.85894	3.0426	2.40 (1.86 - 3.04)
Deaths	Republic of India	Escherichia coli	10.2506	8.33502	12.2939	10.25 (8.34 - 12.29)
Deaths	Republic of India	Fungus	5.09909	4.03652	6.33757	5.10 (4.04 - 6.34)
Deaths	Republic of India	Haemophilus influenzae	4.35674	3.60333	5.14656	4.36 (3.60 - 5.15)
Deaths	Republic of India	Klebsiella pneumoniae	18.963	15.6868	22.3352	18.96 (15.69 - 22.34)
Deaths	Republic of India	Legionella spp	5.23261	4.24442	6.26666	5.23 (4.24 - 6.27)
Deaths	Republic of India	Listeria monocytogenes	0.347426	0.260119	0.459392	0.35 (0.26 - 0.46)
Deaths	Republic of India	Mycoplasma	4.24682	3.48131	5.03566	4.25 (3.48 - 5.04)
Deaths	Republic of India	Other bacterial pathogen	20.8821	17.0969	24.8842	20.88 (17.10 - 24.88)
Deaths	Republic of India	Other viral etiologies of LRI	6.70302	5.56696	7.88085	6.70 (5.57 - 7.88)
Deaths	Republic of India	Polymicrobial	1.57084	1.02283	2.3514	1.57 (1.02 - 2.35)
Deaths	Republic of India	Pseudomonas aeruginosa	9.06976	7.47216	10.7322	9.07 (7.47 - 10.73)
Deaths	Republic of India	Staphylococcus aureus	36.6619	30.4328	43.3231	36.66 (30.43 - 43.32)
Deaths	Republic of India	Viral etiologies of meningitis	0.700086	0.564368	0.882294	0.70 (0.56 - 0.88)
Deaths	Republic of India	Streptococcus pneumoniae	55.5119	46.3213	65.1531	55.51 (46.32 - 65.15)
Deaths	Republic of India	Neisseria meningitidis	0.623264	0.502347	0.778745	0.62 (0.50 - 0.78)
Deaths	Federal Democratic Republic of Nepal	Cholera	4.06771	1.98853	7.59538	4.07 (1.99 - 7.60)
Deaths	Federal Democratic Republic of Nepal	Non-typhoidal Salmonella	0.588903	0	2.31543	0.59 (0.00 - 2.32)
Deaths	Federal Democratic Republic of Nepal	Shigella	4.38913	1.60901	10.1814	4.39 (1.61 - 10.18)
Deaths	Federal Democratic Republic of Nepal	Enteropathogenic E coli	0.0702479	0.0205797	0.174774	0.07 (0.02 - 0.17)
Deaths	Federal Democratic Republic of Nepal	Enterotoxigenic E coli	8.3799	3.08922	19.1029	8.38 (3.09 - 19.10)
Deaths	Federal Democratic Republic of Nepal	Campylobacter	6.75355	0.83872	21.2848	6.75 (0.84 - 21.28)
Deaths	Federal Democratic Republic of Nepal	Entamoeba	1.52968	0.494699	3.67032	1.53 (0.49 - 3.67)
Deaths	Federal Democratic Republic of Nepal	Cryptosporidium	5.81989	2.2359	12.9258	5.82 (2.24 - 12.93)
Deaths	Federal Democratic Republic of Nepal	Rotavirus	8.41474	3.52843	17.426	8.41 (3.53 - 17.43)
Deaths	Federal Democratic Republic of Nepal	Aeromonas	0.16159	0.0505504	0.390455	0.16 (0.05 - 0.39)
Deaths	Federal Democratic Republic of Nepal	Clostridium difficile	0.186533	0.11027	0.304787	0.19 (0.11 - 0.30)
Deaths	Federal Democratic Republic of Nepal	Norovirus	12.8981	1.60418	33.3464	12.90 (1.60 - 33.35)
Deaths	Federal Democratic Republic of Nepal	Adenovirus	1.39305	0.465205	3.2163	1.39 (0.47 - 3.22)
Deaths	Federal Democratic Republic of Nepal	Influenza	10.0368	3.57393	21.6101	10.04 (3.57 - 21.61)
Deaths	Federal Democratic Republic of Nepal	Respiratory syncytial virus	0.393463	0.139884	0.827618	0.39 (0.14 - 0.83)
Deaths	Federal Democratic Republic of Nepal	Group B streptococcus	4.86423	3.20524	7.07318	4.86 (3.21 - 7.07)
Deaths	Federal Democratic Republic of Nepal	Acinetobacter baumannii	9.95643	6.02493	15.2816	9.96 (6.02 - 15.28)
Deaths	Federal Democratic Republic of Nepal	Chlamydia spp	4.62504	2.75557	7.11066	4.63 (2.76 - 7.11)
Deaths	Federal Democratic Republic of Nepal	Enterobacter spp	2.24159	1.29345	3.48833	2.24 (1.29 - 3.49)
Deaths	Federal Democratic Republic of Nepal	Escherichia coli	10.8911	7.04303	15.9685	10.89 (7.04 - 15.97)
Deaths	Federal Democratic Republic of Nepal	Fungus	4.37736	2.60237	6.91395	4.38 (2.60 - 6.91)
Deaths	Federal Democratic Republic of Nepal	Haemophilus influenzae	3.74375	2.4229	5.53998	3.74 (2.42 - 5.54)
Deaths	Federal Democratic Republic of Nepal	Klebsiella pneumoniae	17.3237	10.9995	25.518	17.32 (11.00 - 25.52)
Deaths	Federal Democratic Republic of Nepal	Legionella spp	4.20762	2.52099	6.48508	4.21 (2.52 - 6.49)
Deaths	Federal Democratic Republic of Nepal	Listeria monocytogenes	1.29344	0.778205	1.98249	1.29 (0.78 - 1.98)
Deaths	Federal Democratic Republic of Nepal	Mycoplasma	3.11279	1.87528	4.74375	3.11 (1.88 - 4.74)
Deaths	Federal Democratic Republic of Nepal	Other bacterial pathogen	17.7193	11.2961	26.7155	17.72 (11.30 - 26.72)
Deaths	Federal Democratic Republic of Nepal	Other viral etiologies of LRI	5.17508	3.10462	7.86678	5.18 (3.10 - 7.87)
Deaths	Federal Democratic Republic of Nepal	Polymicrobial	1.4198	0.750454	2.41724	1.42 (0.75 - 2.42)
Deaths	Federal Democratic Republic of Nepal	Pseudomonas aeruginosa	7.94734	4.79021	12.1969	7.95 (4.79 - 12.20)
Deaths	Federal Democratic Republic of Nepal	Staphylococcus aureus	36.3865	22.3411	54.7538	36.39 (22.34 - 54.75)
Deaths	Federal Democratic Republic of Nepal	Viral etiologies of meningitis	2.53619	1.61877	3.77152	2.54 (1.62 - 3.77)
Deaths	Federal Democratic Republic of Nepal	Streptococcus pneumoniae	39.1721	24.8885	57.7171	39.17 (24.89 - 57.72)
Deaths	Federal Democratic Republic of Nepal	Neisseria meningitidis	2.16658	1.37726	3.21112	2.17 (1.38 - 3.21)
Deaths	Islamic Republic of Pakistan	Cholera	10.6488	7.1391	14.6536	10.65 (7.14 - 14.65)
Deaths	Islamic Republic of Pakistan	Non-typhoidal Salmonella	2.09581	0	7.54644	2.10 (0.00 - 7.55)
Deaths	Islamic Republic of Pakistan	Shigella	4.46423	1.77457	9.96643	4.46 (1.77 - 9.97)
Deaths	Islamic Republic of Pakistan	Enteropathogenic E coli	0.160297	0.0468512	0.377232	0.16 (0.05 - 0.38)
Deaths	Islamic Republic of Pakistan	Enterotoxigenic E coli	21.0574	8.22926	46.8574	21.06 (8.23 - 46.86)
Deaths	Islamic Republic of Pakistan	Campylobacter	23.2487	2.82606	70.419	23.25 (2.83 - 70.42)
Deaths	Islamic Republic of Pakistan	Entamoeba	2.92662	0.909474	7.19482	2.93 (0.91 - 7.19)
Deaths	Islamic Republic of Pakistan	Cryptosporidium	15.021	6.03756	32.8952	15.02 (6.04 - 32.90)
Deaths	Islamic Republic of Pakistan	Rotavirus	6.47109	2.76456	12.4308	6.47 (2.76 - 12.43)
Deaths	Islamic Republic of Pakistan	Aeromonas	0.326644	0.10699	0.76959	0.33 (0.11 - 0.77)
Deaths	Islamic Republic of Pakistan	Clostridium difficile	0.149591	0.0723165	0.276133	0.15 (0.07 - 0.28)
Deaths	Islamic Republic of Pakistan	Norovirus	23.5848	2.6861	57.0274	23.58 (2.69 - 57.03)
Deaths	Islamic Republic of Pakistan	Adenovirus	2.36738	0.844079	5.30485	2.37 (0.84 - 5.30)
Deaths	Islamic Republic of Pakistan	Influenza	8.53467	4.23876	14.7807	8.53 (4.24 - 14.78)
Deaths	Islamic Republic of Pakistan	Respiratory syncytial virus	0.261514	0.130753	0.454215	0.26 (0.13 - 0.45)
Deaths	Islamic Republic of Pakistan	Group B streptococcus	3.2445	2.21845	4.54344	3.24 (2.22 - 4.54)
Deaths	Islamic Republic of Pakistan	Acinetobacter baumannii	6.82885	4.22636	10.3906	6.83 (4.23 - 10.39)
Deaths	Islamic Republic of Pakistan	Chlamydia spp	3.35299	2.10734	4.94032	3.35 (2.11 - 4.94)
Deaths	Islamic Republic of Pakistan	Enterobacter spp	1.52001	0.923081	2.30815	1.52 (0.92 - 2.31)
Deaths	Islamic Republic of Pakistan	Escherichia coli	7.69995	5.13071	10.9549	7.70 (5.13 - 10.95)
Deaths	Islamic Republic of Pakistan	Fungus	3.08991	1.92371	4.66444	3.09 (1.92 - 4.66)
Deaths	Islamic Republic of Pakistan	Haemophilus influenzae	2.60552	1.75138	3.72757	2.61 (1.75 - 3.73)
Deaths	Islamic Republic of Pakistan	Klebsiella pneumoniae	11.2751	7.51298	16.3117	11.28 (7.51 - 16.31)
Deaths	Islamic Republic of Pakistan	Legionella spp	2.58376	1.62605	3.795	2.58 (1.63 - 3.80)
Deaths	Islamic Republic of Pakistan	Listeria monocytogenes	0.737639	0.489046	1.0836	0.74 (0.49 - 1.08)
Deaths	Islamic Republic of Pakistan	Mycoplasma	1.99609	1.26556	2.93615	2.00 (1.27 - 2.94)
Deaths	Islamic Republic of Pakistan	Other bacterial pathogen	12.018	7.99218	17.2011	12.02 (7.99 - 17.20)
Deaths	Islamic Republic of Pakistan	Other viral etiologies of LRI	2.95521	1.89119	4.33953	2.96 (1.89 - 4.34)
Deaths	Islamic Republic of Pakistan	Polymicrobial	1.08297	0.609964	1.7933	1.08 (0.61 - 1.79)
Deaths	Islamic Republic of Pakistan	Pseudomonas aeruginosa	4.72757	3.03614	6.90193	4.73 (3.04 - 6.90)
Deaths	Islamic Republic of Pakistan	Staphylococcus aureus	24.4152	15.9214	35.3048	24.42 (15.92 - 35.30)
Deaths	Islamic Republic of Pakistan	Viral etiologies of meningitis	1.52334	1.08921	2.16141	1.52 (1.09 - 2.16)
Deaths	Islamic Republic of Pakistan	Streptococcus pneumoniae	22.4961	15.0137	32.0831	22.50 (15.01 - 32.08)
Deaths	Islamic Republic of Pakistan	Neisseria meningitidis	1.32537	0.947011	1.88576	1.33 (0.95 - 1.89)
Deaths	Republic of Mauritius	Cholera	7.72297	5.1717	10.731	7.72 (5.17 - 10.73)
Deaths	Republic of Mauritius	Non-typhoidal Salmonella	0.268627	0	0.748169	0.27 (0.00 - 0.75)
Deaths	Republic of Mauritius	Shigella	0.110054	0.0594761	0.180191	0.11 (0.06 - 0.18)
Deaths	Republic of Mauritius	Enteropathogenic E coli	0.00816254	0.00326928	0.0147904	0.01 (0.00 - 0.01)
Deaths	Republic of Mauritius	Enterotoxigenic E coli	1.88623	1.10026	2.99617	1.89 (1.10 - 3.00)
Deaths	Republic of Mauritius	Campylobacter	0.611527	0.103733	1.5857	0.61 (0.10 - 1.59)
Deaths	Republic of Mauritius	Entamoeba	0.330885	0.145051	0.646671	0.33 (0.15 - 0.65)
Deaths	Republic of Mauritius	Cryptosporidium	0.288612	0.167598	0.453056	0.29 (0.17 - 0.45)
Deaths	Republic of Mauritius	Rotavirus	1.16809	0.834879	1.58128	1.17 (0.83 - 1.58)
Deaths	Republic of Mauritius	Aeromonas	0.0101843	0.00436238	0.0189977	0.01 (0.00 - 0.02)
Deaths	Republic of Mauritius	Clostridium difficile	0.155566	0.0768567	0.281157	0.16 (0.08 - 0.28)
Deaths	Republic of Mauritius	Norovirus	4.68012	0.677314	8.42804	4.68 (0.68 - 8.43)
Deaths	Republic of Mauritius	Adenovirus	0.692863	0.372744	1.11708	0.69 (0.37 - 1.12)
Deaths	Republic of Mauritius	Influenza	1.01554	0.497989	1.75061	1.02 (0.50 - 1.75)
Deaths	Republic of Mauritius	Respiratory syncytial virus	0.061013	0.0297793	0.105996	0.06 (0.03 - 0.11)
Deaths	Republic of Mauritius	Group B streptococcus	3.36523	2.7931	3.91948	3.37 (2.79 - 3.92)
Deaths	Republic of Mauritius	Acinetobacter baumannii	4.04261	3.262	4.8223	4.04 (3.26 - 4.82)
Deaths	Republic of Mauritius	Chlamydia spp	2.50414	2.04657	2.93232	2.50 (2.05 - 2.93)
Deaths	Republic of Mauritius	Enterobacter spp	2.1525	1.73067	2.56331	2.15 (1.73 - 2.56)
Deaths	Republic of Mauritius	Escherichia coli	7.01186	5.8453	8.17654	7.01 (5.85 - 8.18)
Deaths	Republic of Mauritius	Fungus	3.27924	2.68233	3.91046	3.28 (2.68 - 3.91)
Deaths	Republic of Mauritius	Haemophilus influenzae	2.88226	2.39016	3.35645	2.88 (2.39 - 3.36)
Deaths	Republic of Mauritius	Klebsiella pneumoniae	11.9157	9.92883	13.7833	11.92 (9.93 - 13.78)
Deaths	Republic of Mauritius	Legionella spp	5.16474	4.26238	6.02222	5.16 (4.26 - 6.02)
Deaths	Republic of Mauritius	Listeria monocytogenes	0.255776	0.201022	0.317134	0.26 (0.20 - 0.32)
Deaths	Republic of Mauritius	Mycoplasma	2.63675	2.19411	3.06944	2.64 (2.19 - 3.07)
Deaths	Republic of Mauritius	Other bacterial pathogen	11.1785	9.13187	13.2675	11.18 (9.13 - 13.27)
Deaths	Republic of Mauritius	Other viral etiologies of LRI	6.40418	5.33912	7.4526	6.40 (5.34 - 7.45)
Deaths	Republic of Mauritius	Polymicrobial	0.822201	0.508874	1.33179	0.82 (0.51 - 1.33)
Deaths	Republic of Mauritius	Pseudomonas aeruginosa	9.62421	8.01854	11.2039	9.62 (8.02 - 11.20)
Deaths	Republic of Mauritius	Staphylococcus aureus	35.3808	29.5783	41.063	35.38 (29.58 - 41.06)
Deaths	Republic of Mauritius	Viral etiologies of meningitis	0.388754	0.315949	0.463856	0.39 (0.32 - 0.46)
Deaths	Republic of Mauritius	Streptococcus pneumoniae	28.3801	23.6996	32.8929	28.38 (23.70 - 32.89)
Deaths	Republic of Mauritius	Neisseria meningitidis	0.279329	0.227331	0.335283	0.28 (0.23 - 0.34)
Deaths	Republic of Seychelles	Cholera	7.17524	4.76683	10.0019	7.18 (4.77 - 10.00)
Deaths	Republic of Seychelles	Non-typhoidal Salmonella	0.284946	0	0.928746	0.28 (0.00 - 0.93)
Deaths	Republic of Seychelles	Shigella	0.206781	0.0789433	0.433479	0.21 (0.08 - 0.43)
Deaths	Republic of Seychelles	Enteropathogenic E coli	0.00513226	0.00161364	0.01126	0.01 (0.00 - 0.01)
Deaths	Republic of Seychelles	Enterotoxigenic E coli	2.11898	0.831141	4.36174	2.12 (0.83 - 4.36)
Deaths	Republic of Seychelles	Campylobacter	0.813891	0.112537	2.34496	0.81 (0.11 - 2.34)
Deaths	Republic of Seychelles	Entamoeba	0.388034	0.134186	0.889697	0.39 (0.13 - 0.89)
Deaths	Republic of Seychelles	Cryptosporidium	0.674979	0.272066	1.4116	0.67 (0.27 - 1.41)
Deaths	Republic of Seychelles	Rotavirus	1.22251	0.573521	2.24381	1.22 (0.57 - 2.24)
Deaths	Republic of Seychelles	Aeromonas	0.0123726	0.00411763	0.0273386	0.01 (0.00 - 0.03)
Deaths	Republic of Seychelles	Clostridium difficile	0.16022	0.079468	0.286081	0.16 (0.08 - 0.29)
Deaths	Republic of Seychelles	Norovirus	3.3376	0.418379	7.52905	3.34 (0.42 - 7.53)
Deaths	Republic of Seychelles	Adenovirus	0.462504	0.162223	0.998231	0.46 (0.16 - 1.00)
Deaths	Republic of Seychelles	Influenza	2.50415	1.17969	4.47553	2.50 (1.18 - 4.48)
Deaths	Republic of Seychelles	Respiratory syncytial virus	0.151662	0.070006	0.268305	0.15 (0.07 - 0.27)
Deaths	Republic of Seychelles	Group B streptococcus	8.70024	6.42571	11.3339	8.70 (6.43 - 11.33)
Deaths	Republic of Seychelles	Acinetobacter baumannii	13.288	9.53759	17.8278	13.29 (9.54 - 17.83)
Deaths	Republic of Seychelles	Chlamydia spp	7.79116	5.68603	10.2258	7.79 (5.69 - 10.23)
Deaths	Republic of Seychelles	Enterobacter spp	5.39759	3.84354	7.21711	5.40 (3.84 - 7.22)
Deaths	Republic of Seychelles	Escherichia coli	18.376	13.7156	23.7888	18.38 (13.72 - 23.79)
Deaths	Republic of Seychelles	Fungus	8.64675	6.23223	11.5701	8.65 (6.23 - 11.57)
Deaths	Republic of Seychelles	Haemophilus influenzae	7.80892	5.77443	10.1846	7.81 (5.77 - 10.18)
Deaths	Republic of Seychelles	Klebsiella pneumoniae	33.4311	24.8505	43.4747	33.43 (24.85 - 43.47)
Deaths	Republic of Seychelles	Legionella spp	13.2423	9.63473	17.3881	13.24 (9.63 - 17.39)
Deaths	Republic of Seychelles	Listeria monocytogenes	0.580943	0.407831	0.793012	0.58 (0.41 - 0.79)
Deaths	Republic of Seychelles	Mycoplasma	7.61499	5.58981	10.0077	7.61 (5.59 - 10.01)
Deaths	Republic of Seychelles	Other bacterial pathogen	32.8012	23.8559	42.6364	32.80 (23.86 - 42.64)
Deaths	Republic of Seychelles	Other viral etiologies of LRI	17.3266	12.7773	22.6158	17.33 (12.78 - 22.62)
Deaths	Republic of Seychelles	Polymicrobial	2.27982	1.33474	3.72072	2.28 (1.33 - 3.72)
Deaths	Republic of Seychelles	Pseudomonas aeruginosa	24.5202	18.0363	32.1467	24.52 (18.04 - 32.15)
Deaths	Republic of Seychelles	Staphylococcus aureus	87.8401	64.6156	114.716	87.84 (64.62 - 114.72)
Deaths	Republic of Seychelles	Viral etiologies of meningitis	0.933493	0.672706	1.24731	0.93 (0.67 - 1.25)
Deaths	Republic of Seychelles	Streptococcus pneumoniae	90.9933	67.5536	118.716	90.99 (67.55 - 118.72)
Deaths	Republic of Seychelles	Neisseria meningitidis	0.700059	0.504762	0.944023	0.70 (0.50 - 0.94)
Deaths	Asia	Cholera	2.65259	1.92768	3.50049	2.65 (1.93 - 3.50)
Deaths	Asia	Non-typhoidal Salmonella	0.84802	0	2.5993	0.85 (0.00 - 2.60)
Deaths	Asia	Shigella	1.7992	0.858154	3.46051	1.80 (0.86 - 3.46)
Deaths	Asia	Enteropathogenic E coli	0.0597304	0.0188683	0.127711	0.06 (0.02 - 0.13)
Deaths	Asia	Enterotoxigenic E coli	6.97454	3.26362	13.1561	6.97 (3.26 - 13.16)
Deaths	Asia	Campylobacter	6.19844	0.915909	17.5763	6.20 (0.92 - 17.58)
Deaths	Asia	Entamoeba	1.05394	0.403545	2.28793	1.05 (0.40 - 2.29)
Deaths	Asia	Cryptosporidium	4.9235	2.40156	9.57913	4.92 (2.40 - 9.58)
Deaths	Asia	Rotavirus	4.55812	2.52751	7.97918	4.56 (2.53 - 7.98)
Deaths	Asia	Aeromonas	0.0553511	0.0205755	0.117871	0.06 (0.02 - 0.12)
Deaths	Asia	Clostridium difficile	0.375631	0.228711	0.590115	0.38 (0.23 - 0.59)
Deaths	Asia	Norovirus	9.81313	1.33879	20.7668	9.81 (1.34 - 20.77)
Deaths	Asia	Adenovirus	3.36367	1.43222	6.84809	3.36 (1.43 - 6.85)
Deaths	Asia	Influenza	5.32441	3.13371	8.17079	5.32 (3.13 - 8.17)
Deaths	Asia	Respiratory syncytial virus	0.279959	0.169374	0.429658	0.28 (0.17 - 0.43)
Deaths	Asia	Group B streptococcus	2.98974	2.51758	3.43681	2.99 (2.52 - 3.44)
Deaths	Asia	Acinetobacter baumannii	4.97466	4.09425	5.91682	4.97 (4.09 - 5.92)
Deaths	Asia	Chlamydia spp	2.95889	2.47673	3.39461	2.96 (2.48 - 3.39)
Deaths	Asia	Enterobacter spp	1.8858	1.53275	2.21046	1.89 (1.53 - 2.21)
Deaths	Asia	Escherichia coli	6.53404	5.52543	7.40539	6.53 (5.53 - 7.41)
Deaths	Asia	Fungus	3.04125	2.50377	3.57432	3.04 (2.50 - 3.57)
Deaths	Asia	Haemophilus influenzae	3.17187	2.69421	3.57543	3.17 (2.69 - 3.58)
Deaths	Asia	Klebsiella pneumoniae	11.2431	9.60136	12.6757	11.24 (9.60 - 12.68)
Deaths	Asia	Legionella spp	5.18837	4.33686	5.89979	5.19 (4.34 - 5.90)
Deaths	Asia	Listeria monocytogenes	0.183256	0.1483	0.221963	0.18 (0.15 - 0.22)
Deaths	Asia	Mycoplasma	2.78686	2.36012	3.16051	2.79 (2.36 - 3.16)
Deaths	Asia	Other bacterial pathogen	11.8394	9.80813	13.6862	11.84 (9.81 - 13.69)
Deaths	Asia	Other viral etiologies of LRI	6.46515	5.47059	7.28458	6.47 (5.47 - 7.28)
Deaths	Asia	Polymicrobial	0.806786	0.514184	1.22904	0.81 (0.51 - 1.23)
Deaths	Asia	Pseudomonas aeruginosa	8.67328	7.28637	9.78325	8.67 (7.29 - 9.78)
Deaths	Asia	Staphylococcus aureus	30.7639	26.1524	34.6425	30.76 (26.15 - 34.64)
Deaths	Asia	Viral etiologies of meningitis	0.319671	0.273056	0.374267	0.32 (0.27 - 0.37)
Deaths	Asia	Streptococcus pneumoniae	32.3093	27.5557	36.3805	32.31 (27.56 - 36.38)
Deaths	Asia	Neisseria meningitidis	0.259146	0.221698	0.303107	0.26 (0.22 - 0.30)
DALYs	People's Republic of China	Cholera	0.508383	0.314907	0.757097	0.51 (0.31 - 0.76)
DALYs	People's Republic of China	Non-typhoidal Salmonella	0.431511	0.0218467	1.31209	0.43 (0.02 - 1.31)
DALYs	People's Republic of China	Shigella	0.197165	0.0975399	0.391696	0.20 (0.10 - 0.39)
DALYs	People's Republic of China	Enteropathogenic E coli	0.00486265	0.00194171	0.0104184	0.00 (0.00 - 0.01)
DALYs	People's Republic of China	Enterotoxigenic E coli	0.260078	0.128507	0.53346	0.26 (0.13 - 0.53)
DALYs	People's Republic of China	Campylobacter	0.254104	0.0786679	0.637218	0.25 (0.08 - 0.64)
DALYs	People's Republic of China	Entamoeba	0.696201	0.275578	1.53727	0.70 (0.28 - 1.54)
DALYs	People's Republic of China	Cryptosporidium	1.51345	0.728242	3.11095	1.51 (0.73 - 3.11)
DALYs	People's Republic of China	Rotavirus	1.54222	0.884737	2.77809	1.54 (0.88 - 2.78)
DALYs	People's Republic of China	Aeromonas	0.0146487	0.00567741	0.0314001	0.01 (0.01 - 0.03)
DALYs	People's Republic of China	Clostridium difficile	1.76495	0.810845	3.27607	1.76 (0.81 - 3.28)
DALYs	People's Republic of China	Norovirus	2.98261	0.740069	6.39429	2.98 (0.74 - 6.39)
DALYs	People's Republic of China	Adenovirus	0.117058	0.0524884	0.249359	0.12 (0.05 - 0.25)
DALYs	People's Republic of China	Influenza	30.5129	17.1111	50.5828	30.51 (17.11 - 50.58)
DALYs	People's Republic of China	Respiratory syncytial virus	2.56733	1.43529	4.27674	2.57 (1.44 - 4.28)
DALYs	People's Republic of China	Group B streptococcus	23.3681	18.3951	29.2045	23.37 (18.40 - 29.20)
DALYs	People's Republic of China	Acinetobacter baumannii	19.28	15.0028	24.812	19.28 (15.00 - 24.81)
DALYs	People's Republic of China	Chlamydia spp	16.9419	13.3293	21.2071	16.94 (13.33 - 21.21)
DALYs	People's Republic of China	Enterobacter spp	15.4874	12.0778	19.635	15.49 (12.08 - 19.63)
DALYs	People's Republic of China	Escherichia coli	45.8749	36.457	56.9364	45.87 (36.46 - 56.94)
DALYs	People's Republic of China	Fungus	21.3823	16.7926	27.0664	21.38 (16.79 - 27.07)
DALYs	People's Republic of China	Haemophilus influenzae	26.5622	21.2188	32.9031	26.56 (21.22 - 32.90)
DALYs	People's Republic of China	Klebsiella pneumoniae	83.0067	66.1041	103.119	83.01 (66.10 - 103.12)
DALYs	People's Republic of China	Legionella spp	50.9129	40.3757	64.0205	50.91 (40.38 - 64.02)
DALYs	People's Republic of China	Listeria monocytogenes	1.67058	1.31663	2.06269	1.67 (1.32 - 2.06)
DALYs	People's Republic of China	Mycoplasma	23.343	18.5709	29.1026	23.34 (18.57 - 29.10)
DALYs	People's Republic of China	Other bacterial pathogen	83.0455	64.4526	105.888	83.05 (64.45 - 105.89)
DALYs	People's Republic of China	Other viral etiologies of LRI	67.583	54.0135	83.829	67.58 (54.01 - 83.83)
DALYs	People's Republic of China	Polymicrobial	4.51198	2.57337	7.60272	4.51 (2.57 - 7.60)
DALYs	People's Republic of China	Pseudomonas aeruginosa	84.6062	67.0045	105.293	84.61 (67.00 - 105.29)
DALYs	People's Republic of China	Staphylococcus aureus	256.226	202.796	319.413	256.23 (202.80 - 319.41)
DALYs	People's Republic of China	Viral etiologies of meningitis	2.23193	1.79439	2.72385	2.23 (1.79 - 2.72)
DALYs	People's Republic of China	Streptococcus pneumoniae	267.026	212.769	331.799	267.03 (212.77 - 331.80)
DALYs	People's Republic of China	Neisseria meningitidis	1.57676	1.28617	1.90939	1.58 (1.29 - 1.91)
DALYs	Democratic People's Republic of Korea	Cholera	0.285944	0.184157	0.421122	0.29 (0.18 - 0.42)
DALYs	Democratic People's Republic of Korea	Non-typhoidal Salmonella	0.68199	0.106944	1.73826	0.68 (0.11 - 1.74)
DALYs	Democratic People's Republic of Korea	Shigella	0.272081	0.136504	0.499717	0.27 (0.14 - 0.50)
DALYs	Democratic People's Republic of Korea	Enteropathogenic E coli	0.0103345	0.00459427	0.0195654	0.01 (0.00 - 0.02)
DALYs	Democratic People's Republic of Korea	Enterotoxigenic E coli	0.623581	0.313765	1.10033	0.62 (0.31 - 1.10)
DALYs	Democratic People's Republic of Korea	Campylobacter	0.878995	0.363378	1.78465	0.88 (0.36 - 1.78)
DALYs	Democratic People's Republic of Korea	Entamoeba	1.27206	0.449502	2.84214	1.27 (0.45 - 2.84)
DALYs	Democratic People's Republic of Korea	Cryptosporidium	2.11525	1.02808	3.93551	2.12 (1.03 - 3.94)
DALYs	Democratic People's Republic of Korea	Rotavirus	4.44107	2.74458	6.85522	4.44 (2.74 - 6.86)
DALYs	Democratic People's Republic of Korea	Aeromonas	0.0154377	0.00595024	0.0329891	0.02 (0.01 - 0.03)
DALYs	Democratic People's Republic of Korea	Clostridium difficile	3.71828	1.8969	6.47641	3.72 (1.90 - 6.48)
DALYs	Democratic People's Republic of Korea	Norovirus	6.31534	2.0243	12.4751	6.32 (2.02 - 12.48)
DALYs	Democratic People's Republic of Korea	Adenovirus	0.189712	0.0757169	0.367986	0.19 (0.08 - 0.37)
DALYs	Democratic People's Republic of Korea	Influenza	52.267	25.7634	94.8452	52.27 (25.76 - 94.85)
DALYs	Democratic People's Republic of Korea	Respiratory syncytial virus	3.00925	1.48028	5.44962	3.01 (1.48 - 5.45)
DALYs	Democratic People's Republic of Korea	Group B streptococcus	43.7883	29.1011	61.8255	43.79 (29.10 - 61.83)
DALYs	Democratic People's Republic of Korea	Acinetobacter baumannii	84.5236	54.0069	121.873	84.52 (54.01 - 121.87)
DALYs	Democratic People's Republic of Korea	Chlamydia spp	45.8397	30.2513	65.1012	45.84 (30.25 - 65.10)
DALYs	Democratic People's Republic of Korea	Enterobacter spp	26.1271	16.7506	37.5342	26.13 (16.75 - 37.53)
DALYs	Democratic People's Republic of Korea	Escherichia coli	92.4318	61.2718	130.625	92.43 (61.27 - 130.62)
DALYs	Democratic People's Republic of Korea	Fungus	48.2313	31.5849	69.0287	48.23 (31.58 - 69.03)
DALYs	Democratic People's Republic of Korea	Haemophilus influenzae	39.2445	26.0728	55.053	39.24 (26.07 - 55.05)
DALYs	Democratic People's Republic of Korea	Klebsiella pneumoniae	173.479	114.794	244.493	173.48 (114.79 - 244.49)
DALYs	Democratic People's Republic of Korea	Legionella spp	63.2759	41.519	89.8977	63.28 (41.52 - 89.90)
DALYs	Democratic People's Republic of Korea	Listeria monocytogenes	1.96431	1.26401	2.96147	1.96 (1.26 - 2.96)
DALYs	Democratic People's Republic of Korea	Mycoplasma	40.8061	26.8423	57.8198	40.81 (26.84 - 57.82)
DALYs	Democratic People's Republic of Korea	Other bacterial pathogen	174.601	114.788	246.424	174.60 (114.79 - 246.42)
DALYs	Democratic People's Republic of Korea	Other viral etiologies of LRI	81.6861	54.2233	114.921	81.69 (54.22 - 114.92)
DALYs	Democratic People's Republic of Korea	Polymicrobial	12.5978	7.13902	20.7882	12.60 (7.14 - 20.79)
DALYs	Democratic People's Republic of Korea	Pseudomonas aeruginosa	112.206	73.1833	158.87	112.21 (73.18 - 158.87)
DALYs	Democratic People's Republic of Korea	Staphylococcus aureus	407.669	267.211	578.036	407.67 (267.21 - 578.04)
DALYs	Democratic People's Republic of Korea	Viral etiologies of meningitis	3.1467	2.00703	4.75264	3.15 (2.01 - 4.75)
DALYs	Democratic People's Republic of Korea	Streptococcus pneumoniae	491.047	324.792	690.686	491.05 (324.79 - 690.69)
DALYs	Democratic People's Republic of Korea	Neisseria meningitidis	3.29475	2.31479	4.63488	3.29 (2.31 - 4.63)
DALYs	Taiwan (Province of China)	Cholera	0.172554	0.103364	0.273395	0.17 (0.10 - 0.27)
DALYs	Taiwan (Province of China)	Non-typhoidal Salmonella	0.890323	0.225399	1.77114	0.89 (0.23 - 1.77)
DALYs	Taiwan (Province of China)	Shigella	0.383033	0.206332	0.641874	0.38 (0.21 - 0.64)
DALYs	Taiwan (Province of China)	Enteropathogenic E coli	0.0219759	0.0111463	0.0393978	0.02 (0.01 - 0.04)
DALYs	Taiwan (Province of China)	Enterotoxigenic E coli	1.60329	0.889458	2.67462	1.60 (0.89 - 2.67)
DALYs	Taiwan (Province of China)	Campylobacter	3.01458	1.4986	5.28362	3.01 (1.50 - 5.28)
DALYs	Taiwan (Province of China)	Entamoeba	2.17383	0.713521	4.86211	2.17 (0.71 - 4.86)
DALYs	Taiwan (Province of China)	Cryptosporidium	4.43875	2.59865	7.05393	4.44 (2.60 - 7.05)
DALYs	Taiwan (Province of China)	Rotavirus	8.95807	6.11379	12.4827	8.96 (6.11 - 12.48)
DALYs	Taiwan (Province of China)	Aeromonas	0.0184077	0.00732084	0.0374356	0.02 (0.01 - 0.04)
DALYs	Taiwan (Province of China)	Clostridium difficile	11.188	7.87951	15.3947	11.19 (7.88 - 15.39)
DALYs	Taiwan (Province of China)	Norovirus	13.2436	3.77141	24.4442	13.24 (3.77 - 24.44)
DALYs	Taiwan (Province of China)	Adenovirus	0.357547	0.120805	0.637946	0.36 (0.12 - 0.64)
DALYs	Taiwan (Province of China)	Influenza	107.029	57.7243	179.627	107.03 (57.72 - 179.63)
DALYs	Taiwan (Province of China)	Respiratory syncytial virus	6.20948	3.35924	10.4742	6.21 (3.36 - 10.47)
DALYs	Taiwan (Province of China)	Group B streptococcus	60.8643	50.025	71.1323	60.86 (50.03 - 71.13)
DALYs	Taiwan (Province of China)	Acinetobacter baumannii	23.6692	18.9407	28.4008	23.67 (18.94 - 28.40)
DALYs	Taiwan (Province of China)	Chlamydia spp	28.7231	23.4667	33.7441	28.72 (23.47 - 33.74)
DALYs	Taiwan (Province of China)	Enterobacter spp	47.1719	38.1058	55.3287	47.17 (38.11 - 55.33)
DALYs	Taiwan (Province of China)	Escherichia coli	130.486	108.348	151.781	130.49 (108.35 - 151.78)
DALYs	Taiwan (Province of China)	Fungus	55.8208	45.4468	66.4197	55.82 (45.45 - 66.42)
DALYs	Taiwan (Province of China)	Haemophilus influenzae	56.5205	46.9374	65.7198	56.52 (46.94 - 65.72)
DALYs	Taiwan (Province of China)	Klebsiella pneumoniae	164.527	136.094	190.823	164.53 (136.09 - 190.82)
DALYs	Taiwan (Province of China)	Legionella spp	129.194	106.509	150.29	129.19 (106.51 - 150.29)
DALYs	Taiwan (Province of China)	Listeria monocytogenes	1.95691	1.58882	2.33513	1.96 (1.59 - 2.34)
DALYs	Taiwan (Province of China)	Mycoplasma	42.6973	35.2489	49.8024	42.70 (35.25 - 49.80)
DALYs	Taiwan (Province of China)	Other bacterial pathogen	156.119	125.132	186.671	156.12 (125.13 - 186.67)
DALYs	Taiwan (Province of China)	Other viral etiologies of LRI	132.565	110.288	153.542	132.57 (110.29 - 153.54)
DALYs	Taiwan (Province of China)	Polymicrobial	11.4818	6.6802	19.1344	11.48 (6.68 - 19.13)
DALYs	Taiwan (Province of China)	Pseudomonas aeruginosa	209.093	172.488	243.098	209.09 (172.49 - 243.10)
DALYs	Taiwan (Province of China)	Staphylococcus aureus	806.67	668.163	935.283	806.67 (668.16 - 935.28)
DALYs	Taiwan (Province of China)	Viral etiologies of meningitis	2.41684	1.9851	2.84644	2.42 (1.99 - 2.85)
DALYs	Taiwan (Province of China)	Streptococcus pneumoniae	304.085	252.164	352.938	304.08 (252.16 - 352.94)
DALYs	Taiwan (Province of China)	Neisseria meningitidis	1.46521	1.20929	1.72482	1.47 (1.21 - 1.72)
DALYs	Kingdom of Cambodia	Cholera	529.336	312.95	711.504	529.34 (312.95 - 711.50)
DALYs	Kingdom of Cambodia	Non-typhoidal Salmonella	12.4119	0.108398	40.1848	12.41 (0.11 - 40.18)
DALYs	Kingdom of Cambodia	Shigella	11.2768	4.41982	22.5325	11.28 (4.42 - 22.53)
DALYs	Kingdom of Cambodia	Enteropathogenic E coli	0.119689	0.0394932	0.261125	0.12 (0.04 - 0.26)
DALYs	Kingdom of Cambodia	Enterotoxigenic E coli	66.6484	26.5448	131.302	66.65 (26.54 - 131.30)
DALYs	Kingdom of Cambodia	Campylobacter	22.4585	4.00341	62.0374	22.46 (4.00 - 62.04)
DALYs	Kingdom of Cambodia	Entamoeba	16.685	6.06092	38.2449	16.68 (6.06 - 38.24)
DALYs	Kingdom of Cambodia	Cryptosporidium	34.8449	13.0304	76.1511	34.84 (13.03 - 76.15)
DALYs	Kingdom of Cambodia	Rotavirus	41.4496	19.2253	73.4403	41.45 (19.23 - 73.44)
DALYs	Kingdom of Cambodia	Aeromonas	0.471242	0.152013	1.00965	0.47 (0.15 - 1.01)
DALYs	Kingdom of Cambodia	Clostridium difficile	1.69088	0.765752	3.12057	1.69 (0.77 - 3.12)
DALYs	Kingdom of Cambodia	Norovirus	70.3265	11.3408	155.683	70.33 (11.34 - 155.68)
DALYs	Kingdom of Cambodia	Adenovirus	10.5321	3.80281	21.6981	10.53 (3.80 - 21.70)
DALYs	Kingdom of Cambodia	Influenza	11.5515	3.57586	26.0483	11.55 (3.58 - 26.05)
DALYs	Kingdom of Cambodia	Respiratory syncytial virus	0.463053	0.140723	1.04823	0.46 (0.14 - 1.05)
DALYs	Kingdom of Cambodia	Group B streptococcus	202.136	140.308	274.883	202.14 (140.31 - 274.88)
DALYs	Kingdom of Cambodia	Acinetobacter baumannii	441.629	304.61	609.798	441.63 (304.61 - 609.80)
DALYs	Kingdom of Cambodia	Chlamydia spp	229.412	159.608	311.472	229.41 (159.61 - 311.47)
DALYs	Kingdom of Cambodia	Enterobacter spp	122.849	83.5046	169.676	122.85 (83.50 - 169.68)
DALYs	Kingdom of Cambodia	Escherichia coli	473.668	326.059	642.489	473.67 (326.06 - 642.49)
DALYs	Kingdom of Cambodia	Fungus	247.111	167.849	348.293	247.11 (167.85 - 348.29)
DALYs	Kingdom of Cambodia	Haemophilus influenzae	177.145	123.659	240.937	177.15 (123.66 - 240.94)
DALYs	Kingdom of Cambodia	Klebsiella pneumoniae	773.902	543.113	1048.41	773.90 (543.11 - 1048.41)
DALYs	Kingdom of Cambodia	Legionella spp	244.389	168.665	335.407	244.39 (168.67 - 335.41)
DALYs	Kingdom of Cambodia	Listeria monocytogenes	2.53793	1.57048	3.90773	2.54 (1.57 - 3.91)
DALYs	Kingdom of Cambodia	Mycoplasma	167.333	116.978	227.901	167.33 (116.98 - 227.90)
DALYs	Kingdom of Cambodia	Other bacterial pathogen	793.809	554.025	1080.74	793.81 (554.03 - 1080.74)
DALYs	Kingdom of Cambodia	Other viral etiologies of LRI	280.316	196.592	380.829	280.32 (196.59 - 380.83)
DALYs	Kingdom of Cambodia	Polymicrobial	72.0542	43.3972	113.562	72.05 (43.40 - 113.56)
DALYs	Kingdom of Cambodia	Pseudomonas aeruginosa	429.067	299.945	584.468	429.07 (299.94 - 584.47)
DALYs	Kingdom of Cambodia	Staphylococcus aureus	1878.59	1317.32	2541.48	1878.59 (1317.32 - 2541.48)
DALYs	Kingdom of Cambodia	Viral etiologies of meningitis	4.6537	2.9722	7.02594	4.65 (2.97 - 7.03)
DALYs	Kingdom of Cambodia	Streptococcus pneumoniae	1717.84	1208.99	2324.11	1717.84 (1208.99 - 2324.11)
DALYs	Kingdom of Cambodia	Neisseria meningitidis	4.34105	2.89121	6.4535	4.34 (2.89 - 6.45)
DALYs	Republic of Indonesia	Cholera	330.402	235.575	434.059	330.40 (235.58 - 434.06)
DALYs	Republic of Indonesia	Non-typhoidal Salmonella	40.278	0.334846	135.828	40.28 (0.33 - 135.83)
DALYs	Republic of Indonesia	Shigella	27.2684	9.13729	54.7388	27.27 (9.14 - 54.74)
DALYs	Republic of Indonesia	Enteropathogenic E coli	0.535868	0.157217	1.19816	0.54 (0.16 - 1.20)
DALYs	Republic of Indonesia	Enterotoxigenic E coli	497.978	167.841	1007.14	497.98 (167.84 - 1007.14)
DALYs	Republic of Indonesia	Campylobacter	61.6573	10.0863	182.191	61.66 (10.09 - 182.19)
DALYs	Republic of Indonesia	Entamoeba	44.1299	14.4229	104.895	44.13 (14.42 - 104.89)
DALYs	Republic of Indonesia	Cryptosporidium	66.5256	22.1087	137.201	66.53 (22.11 - 137.20)
DALYs	Republic of Indonesia	Rotavirus	147.409	59.1383	260.464	147.41 (59.14 - 260.46)
DALYs	Republic of Indonesia	Aeromonas	1.4325	0.403304	3.22983	1.43 (0.40 - 3.23)
DALYs	Republic of Indonesia	Clostridium difficile	2.28934	1.08378	4.18448	2.29 (1.08 - 4.18)
DALYs	Republic of Indonesia	Norovirus	299.619	47.5425	667.326	299.62 (47.54 - 667.33)
DALYs	Republic of Indonesia	Adenovirus	47.1353	13.7085	96.0741	47.14 (13.71 - 96.07)
DALYs	Republic of Indonesia	Influenza	10.9234	3.86274	22.2425	10.92 (3.86 - 22.24)
DALYs	Republic of Indonesia	Respiratory syncytial virus	0.541921	0.190795	1.10268	0.54 (0.19 - 1.10)
DALYs	Republic of Indonesia	Group B streptococcus	47.3026	35.4487	58.2945	47.30 (35.45 - 58.29)
DALYs	Republic of Indonesia	Acinetobacter baumannii	117.146	86.5196	146.544	117.15 (86.52 - 146.54)
DALYs	Republic of Indonesia	Chlamydia spp	60.6991	45.4005	74.2886	60.70 (45.40 - 74.29)
DALYs	Republic of Indonesia	Enterobacter spp	25.7086	18.2436	32.9811	25.71 (18.24 - 32.98)
DALYs	Republic of Indonesia	Escherichia coli	104.345	78.4988	128.585	104.35 (78.50 - 128.58)
DALYs	Republic of Indonesia	Fungus	54.7455	40.2313	69.1477	54.75 (40.23 - 69.15)
DALYs	Republic of Indonesia	Haemophilus influenzae	49.2193	36.854	60.2231	49.22 (36.85 - 60.22)
DALYs	Republic of Indonesia	Klebsiella pneumoniae	193.936	146.719	234.915	193.94 (146.72 - 234.91)
DALYs	Republic of Indonesia	Legionella spp	60.3169	45.0095	74.8133	60.32 (45.01 - 74.81)
DALYs	Republic of Indonesia	Listeria monocytogenes	3.89225	2.90291	5.07549	3.89 (2.90 - 5.08)
DALYs	Republic of Indonesia	Mycoplasma	45.9003	34.1874	56.0998	45.90 (34.19 - 56.10)
DALYs	Republic of Indonesia	Other bacterial pathogen	209.269	156.433	257.272	209.27 (156.43 - 257.27)
DALYs	Republic of Indonesia	Other viral etiologies of LRI	76.5332	57.7614	92.8709	76.53 (57.76 - 92.87)
DALYs	Republic of Indonesia	Polymicrobial	15.2392	9.24914	23.2072	15.24 (9.25 - 23.21)
DALYs	Republic of Indonesia	Pseudomonas aeruginosa	101.102	75.7946	124.371	101.10 (75.79 - 124.37)
DALYs	Republic of Indonesia	Staphylococcus aureus	388.593	293.339	471.271	388.59 (293.34 - 471.27)
DALYs	Republic of Indonesia	Viral etiologies of meningitis	7.33716	5.74398	9.09957	7.34 (5.74 - 9.10)
DALYs	Republic of Indonesia	Streptococcus pneumoniae	578.829	437.066	699.956	578.83 (437.07 - 699.96)
DALYs	Republic of Indonesia	Neisseria meningitidis	6.93741	5.49428	8.50434	6.94 (5.49 - 8.50)
DALYs	Lao People's Democratic Republic	Cholera	703.919	431.397	1001.19	703.92 (431.40 - 1001.19)
DALYs	Lao People's Democratic Republic	Non-typhoidal Salmonella	15.2233	0.102764	54.1657	15.22 (0.10 - 54.17)
DALYs	Lao People's Democratic Republic	Shigella	12.2045	4.86925	26.7877	12.20 (4.87 - 26.79)
DALYs	Lao People's Democratic Republic	Enteropathogenic E coli	0.193694	0.0578771	0.46235	0.19 (0.06 - 0.46)
DALYs	Lao People's Democratic Republic	Enterotoxigenic E coli	91.4608	38.5444	198.045	91.46 (38.54 - 198.05)
DALYs	Lao People's Democratic Republic	Campylobacter	43.0874	6.71793	129.062	43.09 (6.72 - 129.06)
DALYs	Lao People's Democratic Republic	Entamoeba	19.1755	6.34157	47.9187	19.18 (6.34 - 47.92)
DALYs	Lao People's Democratic Republic	Cryptosporidium	37.6636	14.7763	80.7637	37.66 (14.78 - 80.76)
DALYs	Lao People's Democratic Republic	Rotavirus	75.0511	35.4868	143.596	75.05 (35.49 - 143.60)
DALYs	Lao People's Democratic Republic	Aeromonas	0.530373	0.18091	1.26568	0.53 (0.18 - 1.27)
DALYs	Lao People's Democratic Republic	Clostridium difficile	1.82339	0.823161	3.39253	1.82 (0.82 - 3.39)
DALYs	Lao People's Democratic Republic	Norovirus	126.773	18.3992	293.33	126.77 (18.40 - 293.33)
DALYs	Lao People's Democratic Republic	Adenovirus	26.5889	10.2999	58.5397	26.59 (10.30 - 58.54)
DALYs	Lao People's Democratic Republic	Influenza	105.249	42.2929	207.165	105.25 (42.29 - 207.16)
DALYs	Lao People's Democratic Republic	Respiratory syncytial virus	3.77432	1.50614	7.50643	3.77 (1.51 - 7.51)
DALYs	Lao People's Democratic Republic	Group B streptococcus	114.799	77.6233	159.205	114.80 (77.62 - 159.20)
DALYs	Lao People's Democratic Republic	Acinetobacter baumannii	324.185	220.779	458.703	324.19 (220.78 - 458.70)
DALYs	Lao People's Democratic Republic	Chlamydia spp	159.597	107.41	221.813	159.60 (107.41 - 221.81)
DALYs	Lao People's Democratic Republic	Enterobacter spp	65.8884	43.0666	93.1783	65.89 (43.07 - 93.18)
DALYs	Lao People's Democratic Republic	Escherichia coli	280.487	190.14	387.8	280.49 (190.14 - 387.80)
DALYs	Lao People's Democratic Republic	Fungus	144.084	96.0858	205.538	144.08 (96.09 - 205.54)
DALYs	Lao People's Democratic Republic	Haemophilus influenzae	119.215	81.9215	164.685	119.21 (81.92 - 164.68)
DALYs	Lao People's Democratic Republic	Klebsiella pneumoniae	465.994	320.319	642.286	465.99 (320.32 - 642.29)
DALYs	Lao People's Democratic Republic	Legionella spp	126.661	85.3798	176.887	126.66 (85.38 - 176.89)
DALYs	Lao People's Democratic Republic	Listeria monocytogenes	2.17125	1.34441	3.32881	2.17 (1.34 - 3.33)
DALYs	Lao People's Democratic Republic	Mycoplasma	100.751	67.6627	140.829	100.75 (67.66 - 140.83)
DALYs	Lao People's Democratic Republic	Other bacterial pathogen	508.829	348.206	706.283	508.83 (348.21 - 706.28)
DALYs	Lao People's Democratic Republic	Other viral etiologies of LRI	148.164	101.468	204.687	148.16 (101.47 - 204.69)
DALYs	Lao People's Democratic Republic	Polymicrobial	45.9242	26.7129	72.5357	45.92 (26.71 - 72.54)
DALYs	Lao People's Democratic Republic	Pseudomonas aeruginosa	218.741	149.214	304.351	218.74 (149.21 - 304.35)
DALYs	Lao People's Democratic Republic	Staphylococcus aureus	993.519	683.983	1368.49	993.52 (683.98 - 1368.49)
DALYs	Lao People's Democratic Republic	Viral etiologies of meningitis	4.31914	2.76739	6.59316	4.32 (2.77 - 6.59)
DALYs	Lao People's Democratic Republic	Streptococcus pneumoniae	1104.91	757.259	1526.36	1104.91 (757.26 - 1526.36)
DALYs	Lao People's Democratic Republic	Neisseria meningitidis	4.39627	2.96122	6.43854	4.40 (2.96 - 6.44)
DALYs	Malaysia	Cholera	202.626	121.23	303.161	202.63 (121.23 - 303.16)
DALYs	Malaysia	Non-typhoidal Salmonella	10.0293	0.343213	31.2382	10.03 (0.34 - 31.24)
DALYs	Malaysia	Shigella	4.3799	1.73881	8.66437	4.38 (1.74 - 8.66)
DALYs	Malaysia	Enteropathogenic E coli	0.197691	0.0713249	0.408176	0.20 (0.07 - 0.41)
DALYs	Malaysia	Enterotoxigenic E coli	36.4356	14.8897	70.5116	36.44 (14.89 - 70.51)
DALYs	Malaysia	Campylobacter	17.1019	4.46374	43.6569	17.10 (4.46 - 43.66)
DALYs	Malaysia	Entamoeba	8.21983	2.91488	18.1028	8.22 (2.91 - 18.10)
DALYs	Malaysia	Cryptosporidium	10.1021	4.12812	20.2046	10.10 (4.13 - 20.20)
DALYs	Malaysia	Rotavirus	24.1175	11.3119	42.5005	24.12 (11.31 - 42.50)
DALYs	Malaysia	Aeromonas	0.225378	0.0755321	0.474754	0.23 (0.08 - 0.47)
DALYs	Malaysia	Clostridium difficile	2.55107	1.2459	4.57092	2.55 (1.25 - 4.57)
DALYs	Malaysia	Norovirus	67.4512	15.3846	145.923	67.45 (15.38 - 145.92)
DALYs	Malaysia	Adenovirus	8.9398	3.15361	17.566	8.94 (3.15 - 17.57)
DALYs	Malaysia	Influenza	330.293	132.991	669.032	330.29 (132.99 - 669.03)
DALYs	Malaysia	Respiratory syncytial virus	23.547	9.37925	48.0976	23.55 (9.38 - 48.10)
DALYs	Malaysia	Group B streptococcus	181.116	134.404	232.745	181.12 (134.40 - 232.74)
DALYs	Malaysia	Acinetobacter baumannii	261.928	190.445	338.132	261.93 (190.45 - 338.13)
DALYs	Malaysia	Chlamydia spp	136.041	100.556	174.234	136.04 (100.56 - 174.23)
DALYs	Malaysia	Enterobacter spp	117.694	84.443	153.698	117.69 (84.44 - 153.70)
DALYs	Malaysia	Escherichia coli	348.928	258.788	445.228	348.93 (258.79 - 445.23)
DALYs	Malaysia	Fungus	198.863	144.498	258.069	198.86 (144.50 - 258.07)
DALYs	Malaysia	Haemophilus influenzae	146.952	109.042	186.205	146.95 (109.04 - 186.21)
DALYs	Malaysia	Klebsiella pneumoniae	664.788	491.825	839.677	664.79 (491.83 - 839.68)
DALYs	Malaysia	Legionella spp	293.835	215.623	374.469	293.83 (215.62 - 374.47)
DALYs	Malaysia	Listeria monocytogenes	5.99847	4.09477	8.49467	6.00 (4.09 - 8.49)
DALYs	Malaysia	Mycoplasma	150.995	110.802	191.717	150.99 (110.80 - 191.72)
DALYs	Malaysia	Other bacterial pathogen	581.861	427.678	752.397	581.86 (427.68 - 752.40)
DALYs	Malaysia	Other viral etiologies of LRI	366.515	272.133	464.616	366.51 (272.13 - 464.62)
DALYs	Malaysia	Polymicrobial	44.2883	25.7286	71.3903	44.29 (25.73 - 71.39)
DALYs	Malaysia	Pseudomonas aeruginosa	546.941	403.698	694.211	546.94 (403.70 - 694.21)
DALYs	Malaysia	Staphylococcus aureus	1850.63	1372.58	2346.81	1850.63 (1372.58 - 2346.81)
DALYs	Malaysia	Viral etiologies of meningitis	9.08067	6.23784	12.6679	9.08 (6.24 - 12.67)
DALYs	Malaysia	Streptococcus pneumoniae	1678.75	1247.52	2122.56	1678.75 (1247.52 - 2122.56)
DALYs	Malaysia	Neisseria meningitidis	7.27746	5.08061	10.1751	7.28 (5.08 - 10.18)
DALYs	Republic of Maldives	Cholera	162.252	101.883	227.54	162.25 (101.88 - 227.54)
DALYs	Republic of Maldives	Non-typhoidal Salmonella	4.17855	0.141687	13.1171	4.18 (0.14 - 13.12)
DALYs	Republic of Maldives	Shigella	3.02456	1.31379	5.96801	3.02 (1.31 - 5.97)
DALYs	Republic of Maldives	Enteropathogenic E coli	0.0729444	0.0274428	0.152171	0.07 (0.03 - 0.15)
DALYs	Republic of Maldives	Enterotoxigenic E coli	26.3527	11.9552	49.4837	26.35 (11.96 - 49.48)
DALYs	Republic of Maldives	Campylobacter	12.1143	3.15112	30.7408	12.11 (3.15 - 30.74)
DALYs	Republic of Maldives	Entamoeba	5.61723	2.10679	12.361	5.62 (2.11 - 12.36)
DALYs	Republic of Maldives	Cryptosporidium	7.27389	3.30425	14.0556	7.27 (3.30 - 14.06)
DALYs	Republic of Maldives	Rotavirus	19.0381	10.0728	32.4661	19.04 (10.07 - 32.47)
DALYs	Republic of Maldives	Aeromonas	0.157604	0.0568133	0.331645	0.16 (0.06 - 0.33)
DALYs	Republic of Maldives	Clostridium difficile	2.1776	1.04775	4.05317	2.18 (1.05 - 4.05)
DALYs	Republic of Maldives	Norovirus	47.0156	10.7223	95.6702	47.02 (10.72 - 95.67)
DALYs	Republic of Maldives	Adenovirus	6.25771	2.44329	12.1791	6.26 (2.44 - 12.18)
DALYs	Republic of Maldives	Influenza	8.58567	4.16309	15.3549	8.59 (4.16 - 15.35)
DALYs	Republic of Maldives	Respiratory syncytial virus	0.64619	0.311098	1.15273	0.65 (0.31 - 1.15)
DALYs	Republic of Maldives	Group B streptococcus	30.1367	21.5725	40.4709	30.14 (21.57 - 40.47)
DALYs	Republic of Maldives	Acinetobacter baumannii	33.3004	23.246	45.5338	33.30 (23.25 - 45.53)
DALYs	Republic of Maldives	Chlamydia spp	24.1165	17.2508	32.6364	24.12 (17.25 - 32.64)
DALYs	Republic of Maldives	Enterobacter spp	19.4925	13.5879	26.6146	19.49 (13.59 - 26.61)
DALYs	Republic of Maldives	Escherichia coli	60.0107	43.1249	80.2389	60.01 (43.12 - 80.24)
DALYs	Republic of Maldives	Fungus	29.8293	20.8937	40.7946	29.83 (20.89 - 40.79)
DALYs	Republic of Maldives	Haemophilus influenzae	30.5987	22.1189	41.048	30.60 (22.12 - 41.05)
DALYs	Republic of Maldives	Klebsiella pneumoniae	110.878	79.6002	147.855	110.88 (79.60 - 147.86)
DALYs	Republic of Maldives	Legionella spp	57.7667	41.13	78.1227	57.77 (41.13 - 78.12)
DALYs	Republic of Maldives	Listeria monocytogenes	1.60449	1.09086	2.25038	1.60 (1.09 - 2.25)
DALYs	Republic of Maldives	Mycoplasma	29.1175	20.8331	39.2979	29.12 (20.83 - 39.30)
DALYs	Republic of Maldives	Other bacterial pathogen	109.413	77.4843	148.692	109.41 (77.48 - 148.69)
DALYs	Republic of Maldives	Other viral etiologies of LRI	75.0498	53.8329	100.8	75.05 (53.83 - 100.80)
DALYs	Republic of Maldives	Polymicrobial	6.64615	3.65835	11.4089	6.65 (3.66 - 11.41)
DALYs	Republic of Maldives	Pseudomonas aeruginosa	98.5261	70.253	131.828	98.53 (70.25 - 131.83)
DALYs	Republic of Maldives	Staphylococcus aureus	315.292	226.049	422.7	315.29 (226.05 - 422.70)
DALYs	Republic of Maldives	Viral etiologies of meningitis	2.30594	1.58216	3.21639	2.31 (1.58 - 3.22)
DALYs	Republic of Maldives	Streptococcus pneumoniae	339.53	243.398	454.997	339.53 (243.40 - 455.00)
DALYs	Republic of Maldives	Neisseria meningitidis	1.93194	1.39126	2.59492	1.93 (1.39 - 2.59)
DALYs	Republic of the Union of Myanmar	Cholera	621.169	346.104	911.496	621.17 (346.10 - 911.50)
DALYs	Republic of the Union of Myanmar	Non-typhoidal Salmonella	5.38495	0.0414608	17.8604	5.38 (0.04 - 17.86)
DALYs	Republic of the Union of Myanmar	Shigella	11.8977	4.83842	24.0173	11.90 (4.84 - 24.02)
DALYs	Republic of the Union of Myanmar	Enteropathogenic E coli	0.333324	0.111583	0.683299	0.33 (0.11 - 0.68)
DALYs	Republic of the Union of Myanmar	Enterotoxigenic E coli	96.1903	40.7709	182.881	96.19 (40.77 - 182.88)
DALYs	Republic of the Union of Myanmar	Campylobacter	35.8637	6.37613	102.154	35.86 (6.38 - 102.15)
DALYs	Republic of the Union of Myanmar	Entamoeba	15.1831	5.55957	33.9809	15.18 (5.56 - 33.98)
DALYs	Republic of the Union of Myanmar	Cryptosporidium	14.8021	5.99696	29.0532	14.80 (6.00 - 29.05)
DALYs	Republic of the Union of Myanmar	Rotavirus	80.2041	38.4384	139.686	80.20 (38.44 - 139.69)
DALYs	Republic of the Union of Myanmar	Aeromonas	0.42109	0.145999	0.901736	0.42 (0.15 - 0.90)
DALYs	Republic of the Union of Myanmar	Clostridium difficile	1.8808	0.8687	3.52872	1.88 (0.87 - 3.53)
DALYs	Republic of the Union of Myanmar	Norovirus	126.357	20.991	265.945	126.36 (20.99 - 265.95)
DALYs	Republic of the Union of Myanmar	Adenovirus	37.1613	13.6262	75.828	37.16 (13.63 - 75.83)
DALYs	Republic of the Union of Myanmar	Influenza	19.6234	9.27323	34.6696	19.62 (9.27 - 34.67)
DALYs	Republic of the Union of Myanmar	Respiratory syncytial virus	0.838478	0.392016	1.48147	0.84 (0.39 - 1.48)
DALYs	Republic of the Union of Myanmar	Group B streptococcus	74.6223	51.8527	104.564	74.62 (51.85 - 104.56)
DALYs	Republic of the Union of Myanmar	Acinetobacter baumannii	179.5	123.373	252.879	179.50 (123.37 - 252.88)
DALYs	Republic of the Union of Myanmar	Chlamydia spp	96.0814	66.8181	133.05	96.08 (66.82 - 133.05)
DALYs	Republic of the Union of Myanmar	Enterobacter spp	42.891	28.6713	61.1927	42.89 (28.67 - 61.19)
DALYs	Republic of the Union of Myanmar	Escherichia coli	172.472	120.587	242.013	172.47 (120.59 - 242.01)
DALYs	Republic of the Union of Myanmar	Fungus	92.8729	62.6033	132.933	92.87 (62.60 - 132.93)
DALYs	Republic of the Union of Myanmar	Haemophilus influenzae	78.18	55.0127	108.151	78.18 (55.01 - 108.15)
DALYs	Republic of the Union of Myanmar	Klebsiella pneumoniae	297.526	208.734	410.089	297.53 (208.73 - 410.09)
DALYs	Republic of the Union of Myanmar	Legionella spp	93.9977	64.7973	131.597	94.00 (64.80 - 131.60)
DALYs	Republic of the Union of Myanmar	Listeria monocytogenes	2.3688	1.45736	3.75745	2.37 (1.46 - 3.76)
DALYs	Republic of the Union of Myanmar	Mycoplasma	69.5674	48.3379	96.686	69.57 (48.34 - 96.69)
DALYs	Republic of the Union of Myanmar	Other bacterial pathogen	322.032	225.32	446.866	322.03 (225.32 - 446.87)
DALYs	Republic of the Union of Myanmar	Other viral etiologies of LRI	110.318	77.3754	152.77	110.32 (77.38 - 152.77)
DALYs	Republic of the Union of Myanmar	Polymicrobial	26.2686	15.4454	42.8072	26.27 (15.45 - 42.81)
DALYs	Republic of the Union of Myanmar	Pseudomonas aeruginosa	154.618	107.425	214.714	154.62 (107.42 - 214.71)
DALYs	Republic of the Union of Myanmar	Staphylococcus aureus	641.736	447.059	890.473	641.74 (447.06 - 890.47)
DALYs	Republic of the Union of Myanmar	Viral etiologies of meningitis	4.42627	2.77132	7.03079	4.43 (2.77 - 7.03)
DALYs	Republic of the Union of Myanmar	Streptococcus pneumoniae	783.333	550.656	1083.33	783.33 (550.66 - 1083.33)
DALYs	Republic of the Union of Myanmar	Neisseria meningitidis	4.39197	2.94791	6.62904	4.39 (2.95 - 6.63)
DALYs	Republic of the Philippines	Cholera	173.872	125.55	228.664	173.87 (125.55 - 228.66)
DALYs	Republic of the Philippines	Non-typhoidal Salmonella	7.81033	0.0574492	26.3937	7.81 (0.06 - 26.39)
DALYs	Republic of the Philippines	Shigella	5.62906	2.47957	12.0193	5.63 (2.48 - 12.02)
DALYs	Republic of the Philippines	Enteropathogenic E coli	0.142599	0.0484259	0.323125	0.14 (0.05 - 0.32)
DALYs	Republic of the Philippines	Enterotoxigenic E coli	44.3536	21.0027	96.7138	44.35 (21.00 - 96.71)
DALYs	Republic of the Philippines	Campylobacter	21.3388	3.62158	61.2068	21.34 (3.62 - 61.21)
DALYs	Republic of the Philippines	Entamoeba	11.4846	4.28533	27.2657	11.48 (4.29 - 27.27)
DALYs	Republic of the Philippines	Cryptosporidium	13.4244	5.89346	30.0171	13.42 (5.89 - 30.02)
DALYs	Republic of the Philippines	Rotavirus	15.1757	8.05733	29.0535	15.18 (8.06 - 29.05)
DALYs	Republic of the Philippines	Aeromonas	0.31358	0.121813	0.710621	0.31 (0.12 - 0.71)
DALYs	Republic of the Philippines	Clostridium difficile	2.22632	1.09343	4.04371	2.23 (1.09 - 4.04)
DALYs	Republic of the Philippines	Norovirus	91.3476	13.9709	208.38	91.35 (13.97 - 208.38)
DALYs	Republic of the Philippines	Adenovirus	11.9779	5.09066	26.2641	11.98 (5.09 - 26.26)
DALYs	Republic of the Philippines	Influenza	163.742	69.7744	309.413	163.74 (69.77 - 309.41)
DALYs	Republic of the Philippines	Respiratory syncytial virus	7.23881	3.12895	13.7823	7.24 (3.13 - 13.78)
DALYs	Republic of the Philippines	Group B streptococcus	165.903	124.613	205.317	165.90 (124.61 - 205.32)
DALYs	Republic of the Philippines	Acinetobacter baumannii	367.204	272.289	454.922	367.20 (272.29 - 454.92)
DALYs	Republic of the Philippines	Chlamydia spp	194.527	144.065	234.407	194.53 (144.06 - 234.41)
DALYs	Republic of the Philippines	Enterobacter spp	100.737	72.5545	127.151	100.74 (72.55 - 127.15)
DALYs	Republic of the Philippines	Escherichia coli	381.125	287.511	459.023	381.12 (287.51 - 459.02)
DALYs	Republic of the Philippines	Fungus	199.263	148.664	246.159	199.26 (148.66 - 246.16)
DALYs	Republic of the Philippines	Haemophilus influenzae	159.262	120.133	193.416	159.26 (120.13 - 193.42)
DALYs	Republic of the Philippines	Klebsiella pneumoniae	656.074	495.083	786.614	656.07 (495.08 - 786.61)
DALYs	Republic of the Philippines	Legionella spp	214.123	160.825	260.455	214.12 (160.83 - 260.46)
DALYs	Republic of the Philippines	Listeria monocytogenes	1.57552	1.24254	1.97532	1.58 (1.24 - 1.98)
DALYs	Republic of the Philippines	Mycoplasma	147.841	110.307	179.068	147.84 (110.31 - 179.07)
DALYs	Republic of the Philippines	Other bacterial pathogen	681.592	505.836	825.717	681.59 (505.84 - 825.72)
DALYs	Republic of the Philippines	Other viral etiologies of LRI	256.361	193.069	304.927	256.36 (193.07 - 304.93)
DALYs	Republic of the Philippines	Polymicrobial	57.1107	35.4601	86.0187	57.11 (35.46 - 86.02)
DALYs	Republic of the Philippines	Pseudomonas aeruginosa	373.954	281.44	447.3	373.95 (281.44 - 447.30)
DALYs	Republic of the Philippines	Staphylococcus aureus	1544.86	1158.11	1843.22	1544.86 (1158.11 - 1843.22)
DALYs	Republic of the Philippines	Viral etiologies of meningitis	2.78626	2.3354	3.26777	2.79 (2.34 - 3.27)
DALYs	Republic of the Philippines	Streptococcus pneumoniae	1618.39	1220.49	1928.04	1618.39 (1220.49 - 1928.04)
DALYs	Republic of the Philippines	Neisseria meningitidis	2.85482	2.40996	3.33553	2.85 (2.41 - 3.34)
DALYs	Democratic Socialist Republic of Sri Lanka	Cholera	88.5516	58.0019	126.042	88.55 (58.00 - 126.04)
DALYs	Democratic Socialist Republic of Sri Lanka	Non-typhoidal Salmonella	4.58517	0.126036	15.0628	4.59 (0.13 - 15.06)
DALYs	Democratic Socialist Republic of Sri Lanka	Shigella	3.29994	1.29862	6.99053	3.30 (1.30 - 6.99)
DALYs	Democratic Socialist Republic of Sri Lanka	Enteropathogenic E coli	0.0800848	0.0291299	0.178511	0.08 (0.03 - 0.18)
DALYs	Democratic Socialist Republic of Sri Lanka	Enterotoxigenic E coli	28.1316	11.8495	57.807	28.13 (11.85 - 57.81)
DALYs	Democratic Socialist Republic of Sri Lanka	Campylobacter	12.9574	3.11142	34.7109	12.96 (3.11 - 34.71)
DALYs	Democratic Socialist Republic of Sri Lanka	Entamoeba	6.19679	2.20959	14.1979	6.20 (2.21 - 14.20)
DALYs	Democratic Socialist Republic of Sri Lanka	Cryptosporidium	19.3344	8.06003	40.1325	19.33 (8.06 - 40.13)
DALYs	Democratic Socialist Republic of Sri Lanka	Rotavirus	20.943	9.89309	39.9622	20.94 (9.89 - 39.96)
DALYs	Democratic Socialist Republic of Sri Lanka	Aeromonas	0.173337	0.0569878	0.393605	0.17 (0.06 - 0.39)
DALYs	Democratic Socialist Republic of Sri Lanka	Clostridium difficile	2.2697	1.13207	4.09384	2.27 (1.13 - 4.09)
DALYs	Democratic Socialist Republic of Sri Lanka	Norovirus	51.5738	10.8884	115.329	51.57 (10.89 - 115.33)
DALYs	Democratic Socialist Republic of Sri Lanka	Adenovirus	6.79771	2.57508	14.1328	6.80 (2.58 - 14.13)
DALYs	Democratic Socialist Republic of Sri Lanka	Influenza	4.31447	0.828753	13.3042	4.31 (0.83 - 13.30)
DALYs	Democratic Socialist Republic of Sri Lanka	Respiratory syncytial virus	0.332234	0.06515	1.02445	0.33 (0.07 - 1.02)
DALYs	Democratic Socialist Republic of Sri Lanka	Group B streptococcus	45.3329	28.5116	64.3746	45.33 (28.51 - 64.37)
DALYs	Democratic Socialist Republic of Sri Lanka	Acinetobacter baumannii	40.8046	23.705	62.6172	40.80 (23.70 - 62.62)
DALYs	Democratic Socialist Republic of Sri Lanka	Chlamydia spp	23.9845	14.3484	35.8182	23.98 (14.35 - 35.82)
DALYs	Democratic Socialist Republic of Sri Lanka	Enterobacter spp	21.5496	12.5361	32.5521	21.55 (12.54 - 32.55)
DALYs	Democratic Socialist Republic of Sri Lanka	Escherichia coli	84.5644	53.7113	121.35	84.56 (53.71 - 121.35)
DALYs	Democratic Socialist Republic of Sri Lanka	Fungus	35.5645	20.5254	54.2963	35.56 (20.53 - 54.30)
DALYs	Democratic Socialist Republic of Sri Lanka	Haemophilus influenzae	32.6348	20.1482	46.9591	32.63 (20.15 - 46.96)
DALYs	Democratic Socialist Republic of Sri Lanka	Klebsiella pneumoniae	141.211	87.6936	204.8	141.21 (87.69 - 204.80)
DALYs	Democratic Socialist Republic of Sri Lanka	Legionella spp	58.8718	34.4847	88.0835	58.87 (34.48 - 88.08)
DALYs	Democratic Socialist Republic of Sri Lanka	Listeria monocytogenes	15.6884	9.84287	23.3794	15.69 (9.84 - 23.38)
DALYs	Democratic Socialist Republic of Sri Lanka	Mycoplasma	28.9033	17.2939	43.1604	28.90 (17.29 - 43.16)
DALYs	Democratic Socialist Republic of Sri Lanka	Other bacterial pathogen	127.729	78.1093	185.473	127.73 (78.11 - 185.47)
DALYs	Democratic Socialist Republic of Sri Lanka	Other viral etiologies of LRI	73.4275	44.0123	109.272	73.43 (44.01 - 109.27)
DALYs	Democratic Socialist Republic of Sri Lanka	Polymicrobial	7.46954	3.62247	13.7276	7.47 (3.62 - 13.73)
DALYs	Democratic Socialist Republic of Sri Lanka	Pseudomonas aeruginosa	104.69	62.206	156.823	104.69 (62.21 - 156.82)
DALYs	Democratic Socialist Republic of Sri Lanka	Staphylococcus aureus	352.355	211.064	523.539	352.35 (211.06 - 523.54)
DALYs	Democratic Socialist Republic of Sri Lanka	Viral etiologies of meningitis	22.867	14.864	33.7505	22.87 (14.86 - 33.75)
DALYs	Democratic Socialist Republic of Sri Lanka	Streptococcus pneumoniae	362.466	222.309	527.688	362.47 (222.31 - 527.69)
DALYs	Democratic Socialist Republic of Sri Lanka	Neisseria meningitidis	17.5066	11.4904	25.6962	17.51 (11.49 - 25.70)
DALYs	Kingdom of Thailand	Cholera	131.165	82.8916	196.178	131.16 (82.89 - 196.18)
DALYs	Kingdom of Thailand	Non-typhoidal Salmonella	7.76717	0.228296	24.0556	7.77 (0.23 - 24.06)
DALYs	Kingdom of Thailand	Shigella	3.86796	1.67796	7.51473	3.87 (1.68 - 7.51)
DALYs	Kingdom of Thailand	Enteropathogenic E coli	0.101277	0.0368572	0.207076	0.10 (0.04 - 0.21)
DALYs	Kingdom of Thailand	Enterotoxigenic E coli	23.1406	10.6139	46.8688	23.14 (10.61 - 46.87)
DALYs	Kingdom of Thailand	Campylobacter	52.308	12.8527	139.417	52.31 (12.85 - 139.42)
DALYs	Kingdom of Thailand	Entamoeba	7.93858	2.86098	17.8866	7.94 (2.86 - 17.89)
DALYs	Kingdom of Thailand	Cryptosporidium	12.5361	4.96643	26.5246	12.54 (4.97 - 26.52)
DALYs	Kingdom of Thailand	Rotavirus	42.742	21.6735	74.2805	42.74 (21.67 - 74.28)
DALYs	Kingdom of Thailand	Aeromonas	0.293883	0.103887	0.610296	0.29 (0.10 - 0.61)
DALYs	Kingdom of Thailand	Clostridium difficile	2.10637	1.05304	3.84871	2.11 (1.05 - 3.85)
DALYs	Kingdom of Thailand	Norovirus	114.324	24.213	231.888	114.32 (24.21 - 231.89)
DALYs	Kingdom of Thailand	Adenovirus	6.29553	2.54789	12.627	6.30 (2.55 - 12.63)
DALYs	Kingdom of Thailand	Influenza	3.95139	0.636903	11.4372	3.95 (0.64 - 11.44)
DALYs	Kingdom of Thailand	Respiratory syncytial virus	0.292933	0.047668	0.843791	0.29 (0.05 - 0.84)
DALYs	Kingdom of Thailand	Group B streptococcus	68.614	46.943	93.902	68.61 (46.94 - 93.90)
DALYs	Kingdom of Thailand	Acinetobacter baumannii	75.1918	49.3829	105.64	75.19 (49.38 - 105.64)
DALYs	Kingdom of Thailand	Chlamydia spp	69.2159	46.5552	94.0189	69.22 (46.56 - 94.02)
DALYs	Kingdom of Thailand	Enterobacter spp	42.1742	27.8865	58.2899	42.17 (27.89 - 58.29)
DALYs	Kingdom of Thailand	Escherichia coli	141.997	96.5816	193.07	142.00 (96.58 - 193.07)
DALYs	Kingdom of Thailand	Fungus	73.0972	48.0578	101.42	73.10 (48.06 - 101.42)
DALYs	Kingdom of Thailand	Haemophilus influenzae	128.261	87.4164	173.774	128.26 (87.42 - 173.77)
DALYs	Kingdom of Thailand	Klebsiella pneumoniae	261.043	177.9	353.632	261.04 (177.90 - 353.63)
DALYs	Kingdom of Thailand	Legionella spp	150.242	99.6822	207.119	150.24 (99.68 - 207.12)
DALYs	Kingdom of Thailand	Listeria monocytogenes	4.33571	2.89161	6.41355	4.34 (2.89 - 6.41)
DALYs	Kingdom of Thailand	Mycoplasma	82.7688	55.9016	112.862	82.77 (55.90 - 112.86)
[truncated: 1,198 more rows]
